# Supplementary material for: High density mapping and haplotype analysis of the major stem-solidness locus SSt1 in durum and common wheat
Source: PLoS One. 2017 Apr 11;12(4):e0175285. doi: 10.1371/journal.pone.0175285 (PMC5388483; doi:10.1371/journal.pone.0175285)
Supplement: S1 Table — (S1A) Kofa/W9262-260D3. (S1B) Lillian x Vesper populations. (XLSX) [file pone.0175285.s001.xlsx]

## Sheet: S1A Table
S1A Table: Linkage Map of Kofa/W9262-260D3 Population
Chromosome	Marker	Position
1B	RAC875_rep_c97766_145	0
1B	BS00065168_51	1.58784
1B	BS00076192_51	1.58784
1B	Kukri_c38553_67	9.71228
1B	wmc49	27.6644
1B	wsnp_Ku_c1615_3178276	38.2786
1B	Ra_c69552_1419	38.2786
1B	wsnp_Ex_c50340_54659660	38.2786
1B	JD_c49343_430	38.2786
1B	wsnp_BE637971B_Ta_1_20	38.2786
1B	IACX3811	38.2786
1B	GENE.0019_1155	38.2786
1B	wsnp_Ku_rep_c103074_89904851	38.2786
1B	Tdurum_contig14847_144	38.2786
1B	Ku_c1312_1194	38.2786
1B	RAC875_c63624_753	38.2786
1B	Kukri_rep_c92398_80	38.2786
1B	Excalibur_c46114_572	38.2786
1B	BS00011608_51	38.2786
1B	BS00110900_51	38.2786
1B	BS00006820_51	38.2786
1B	RFL_Contig5637_1008	38.2786
1B	wsnp_Ku_rep_c103074_89905152	38.2786
1B	Kukri_c24615_823	38.2786
1B	BS00103677_51	38.2786
1B	BS00023004_51	38.2786
1B	BS00100994_51	38.2786
1B	D_GB5Y7FA01BMOJY_241	38.2786
1B	BS00022564_51	38.2786
1B	RAC875_c75971_349	38.2786
1B	Kukri_c22773_59	38.2786
1B	GENE.4832_103	38.2786
1B	BS00022443_51	38.2786
1B	Tdurum_contig75546_247	38.2786
1B	Tdurum_contig75546_662	38.2786
1B	Kukri_c8602_730	40.3205
1B	Tdurum_contig403_122	45.6742
1B	Tdurum_contig403_290	45.6742
1B	Excalibur_c415_844	45.6742
1B	Kukri_c7528_1044	46.4495
1B	Tdurum_contig41904_446	46.4495
1B	D_contig94337_140	46.4495
1B	GENE.3956_349	46.4495
1B	Tdurum_contig83093_443	46.4495
1B	barc312	47.2692
1B	barc119	47.2692
1B	Xgwm413	50.1091
1B	wmc269	55.8902
1B	Xgwm11	57.4532
1B	Xgdm28	57.4532
1B	BS00066040_51	58.8521
1B	BS00061923_51	58.8521
1B	IACX9203	58.8521
1B	IACX8452	58.8521
1B	BS00047700_51	58.8521
1B	Ex_c6028_1602	58.8521
1B	Ku_c2115_541	58.8521
1B	Kukri_rep_c68583_931	58.8521
1B	Tdurum_contig11692_131	58.8521
1B	Tdurum_contig29769_202	58.8521
1B	Tdurum_contig60809_268	58.8521
1B	wsnp_BG607036B_Ta_1_1	58.8521
1B	Ku_c18793_951	58.8521
1B	RFL_Contig1354_484	58.8521
1B	Tdurum_contig13391_680	58.8521
1B	Tdurum_contig31201_380	58.8521
1B	Tdurum_contig31624_230	58.8521
1B	Tdurum_contig60547_129	58.8521
1B	Tdurum_contig60547_330	58.8521
1B	Tdurum_contig7497_570	58.8521
1B	tplb0024i16_1177	58.8521
1B	CAP7_rep_c12580_266	58.8521
1B	BS00077353_51	58.8521
1B	BS00050126_51	58.8521
1B	BS00073373_51	58.8521
1B	BS00094759_51	58.8521
1B	Kukri_c7902_438	58.8521
1B	Kukri_c62848_106	58.8521
1B	RAC875_c8662_917	58.8521
1B	wsnp_Ex_c1429_2744367	58.8521
1B	wsnp_Ex_c14_27570	58.8521
1B	tplb0059c20_2221	58.8521
1B	Kukri_rep_c107366_103	58.8521
1B	Ku_c2820_1430	58.8521
1B	Excalibur_c26936_636	58.8521
1B	Kukri_c105601_74	58.8521
1B	Tdurum_contig48959_515	58.8521
1B	Tdurum_contig31201_201	58.8521
1B	IACX1339	58.8521
1B	RAC875_rep_c117462_124	58.8521
1B	Tdurum_contig43346_108	58.8521
1B	CAP8_c4506_82	58.8521
1B	BS00062770_51	58.8521
1B	Tdurum_contig42745_202	58.8521
1B	wsnp_Ku_c2115_4089288	58.8521
1B	Tdurum_contig63991_280	58.8521
1B	GENE.0173_168	58.8521
1B	BS00065139_51	58.8521
1B	BS00050457_51	58.8521
1B	TA003659.1136	58.8521
1B	RAC875_c49601_837	58.8521
1B	RAC875_c36442_127	58.8521
1B	Kukri_c2535_98	58.8521
1B	GENE.0173_290	58.8521
1B	wsnp_Ex_c11177_18096010	58.8521
1B	Tdurum_contig63991_404	58.8521
1B	Tdurum_contig63991_186	58.8521
1B	Kukri_rep_c111517_289	58.8521
1B	Kukri_rep_c106406_265	58.8521
1B	RAC875_rep_c75762_175	58.8521
1B	IAAV8440	58.8521
1B	Excalibur_c51643_145	58.8521
1B	Kukri_c78742_146	58.8521
1B	Kukri_c74640_152	58.8521
1B	Kukri_c21709_185	58.8521
1B	Kukri_c13156_129	58.8521
1B	IAAV8661	58.8521
1B	RAC875_rep_c87552_86	58.8521
1B	Kukri_c65759_98	58.8521
1B	Kukri_c19641_477	58.8521
1B	Excalibur_c33494_224	58.8521
1B	Excalibur_c6497_535	58.8521
1B	Excalibur_c41211_311	58.8521
1B	Ex_c3265_2068	58.8521
1B	Ex_c19477_336	58.8521
1B	Kukri_c27690_411	58.8521
1B	Kukri_c12063_1652	58.8521
1B	Kukri_rep_c104432_409	58.8521
1B	Kukri_rep_c104432_114	58.8521
1B	BS00088264_51	58.8521
1B	BS00036333_51	58.8521
1B	BS00091640_51	58.8521
1B	BS00036121_51	58.8521
1B	BS00023302_51	58.8521
1B	BS00022722_51	58.8521
1B	Excalibur_c15885_1145	58.8521
1B	wsnp_Ku_c62848_63784645	58.8521
1B	tplb0024i16_800	58.8521
1B	Tdurum_contig83763_107	58.8521
1B	Tdurum_contig48396_341	58.8521
1B	Tdurum_contig42289_936	58.8521
1B	RFL_Contig2784_641	58.8521
1B	Kukri_c62848_1632	58.8521
1B	Kukri_c62848_1581	58.8521
1B	Kukri_c10308_342	58.8521
1B	Ku_c31251_565	58.8521
1B	GENE.0173_309	58.8521
1B	Tdurum_contig42289_1857	58.8521
1B	Tdurum_contig11660_328	58.8521
1B	JD_c2834_381	58.8521
1B	wsnp_BE497109B_Ta_2_5	58.8521
1B	Tdurum_contig60809_255	58.8521
1B	TA004184.0525	58.8521
1B	RAC875_rep_c117617_183	58.8521
1B	RAC875_c63421_83	58.8521
1B	RAC875_c25708_503	58.8521
1B	RAC875_c21131_3615	58.8521
1B	RAC875_c20420_87	58.8521
1B	RAC875_c18282_1390	58.8521
1B	RAC875_c16677_56	58.8521
1B	Ra_c1195_200	58.8521
1B	Kukri_c100591_224	58.8521
1B	Ku_c62848_956	58.8521
1B	Excalibur_rep_c66306_499	58.8521
1B	Excalibur_c5052_151	58.8521
1B	Excalibur_c4082_370	58.8521
1B	Excalibur_c40240_78	58.8521
1B	Excalibur_c23779_474	58.8521
1B	BobWhite_c7333_76	58.8521
1B	Excalibur_c20228_135	58.8521
1B	Excalibur_c27675_1815	58.8521
1B	RAC875_c8662_762	58.8521
1B	Tdurum_contig45715_549	58.8521
1B	Tdurum_contig45715_1246	58.8521
1B	Ku_c20833_518	58.8521
1B	BobWhite_c3669_329	58.8521
1B	BobWhite_rep_c66146_237	58.8521
1B	RAC875_c50365_521	58.8521
1B	RAC875_c11749_97	58.8521
1B	BS00062942_51	58.8521
1B	Tdurum_contig14650_689	58.8521
1B	TA001643.0728	58.8521
1B	RAC875_c2972_225	58.8521
1B	Kukri_c11580_818	58.8521
1B	Excalibur_c23779_799	58.8521
1B	RAC875_c8662_140	58.8521
1B	Excalibur_c27675_912	58.8521
1B	Tdurum_contig47035_428	58.8521
1B	BS00038778_51	58.8521
1B	BS00037306_51	58.8521
1B	BS00018461_51	58.8521
1B	Kukri_c5276_801	58.8521
1B	RAC875_c8662_547	58.8521
1B	RFL_Contig1354_663	58.8521
1B	Kukri_c78742_122	58.8521
1B	Kukri_c45663_496	58.8521
1B	Tdurum_contig97143_402	59.5279
1B	Kukri_c51268_248	60.2128
1B	Excalibur_c1886_1288	60.2128
1B	Tdurum_contig26281_139	60.2128
1B	IAAV7704	60.2128
1B	Tdurum_contig17609_117	60.2128
1B	Tdurum_contig28940_690	60.2128
1B	Tdurum_contig11572_931	60.2128
1B	Tdurum_contig11004_688	60.2128
1B	RFL_Contig1081_570	60.2128
1B	Tdurum_contig28940_355	60.2128
1B	wsnp_Ex_c6417_11155739	60.2128
1B	RAC875_c8271_887	60.2128
1B	RAC875_c8271_1469	60.2128
1B	Kukri_c4376_388	60.2128
1B	wsnp_Ku_c11987_19473636	60.2128
1B	wsnp_Ku_c11987_19472688	60.2128
1B	Tdurum_contig75938_1546	60.2128
1B	Tdurum_contig17609_308	60.2128
1B	RAC875_rep_c96733_369	60.2128
1B	RAC875_c8271_1352	60.2128
1B	Ra_c29142_340	60.2128
1B	Ra_c24839_215	60.2128
1B	IAAV7915	60.2128
1B	IAAV6	60.2128
1B	Tdurum_contig82187_189	60.2128
1B	Ra_c16879_977	60.2128
1B	Tdurum_contig5501_176	60.2128
1B	BS00033332_51	60.2128
1B	RFL_Contig5320_2552	60.2128
1B	BS00067169_51	60.2128
1B	BS00029146_51	60.2128
1B	Tdurum_contig9874_391	60.2128
1B	Kukri_c22313_166	60.2128
1B	IACX7409	60.2128
1B	Tdurum_contig83093_132	60.2128
1B	BS00033333_51	60.2128
1B	BS00073199_51	60.2128
1B	D_contig70818_696	60.2128
1B	GENE.4668_244	60.2128
1B	IAAV468	60.2128
1B	GENE.1756_115	60.2128
1B	Tdurum_contig44861_1253	60.2128
1B	BS00063263_51	60.2128
1B	BS00065053_51	60.2128
1B	BS00063866_51	60.2128
1B	Kukri_c18006_1568	60.2128
1B	RAC875_c25101_644	60.2128
1B	RAC875_c29906_275	60.2128
1B	Tdurum_contig19102_84	60.2128
1B	Excalibur_c28016_132	60.2128
1B	Excalibur_c6417_938	60.2128
1B	IAAV5269	60.2128
1B	wsnp_Ex_rep_c69266_68192766	60.2128
1B	Tdurum_contig288_253	60.2128
1B	BS00081195_51	60.2128
1B	BS00087784_51	60.2128
1B	Tdurum_contig60037_441	60.2128
1B	Tdurum_contig11293_583	60.2128
1B	Tdurum_contig9874_451	60.2128
1B	Kukri_c267_77	60.2128
1B	BS00000651_51	102.776
1B	IACX2852	102.776
1B	BS00069125_51	102.776
1B	RAC875_c100059_123	102.776
1B	RAC875_c103613_441	102.776
1B	Tdurum_contig13332_1224	102.776
1B	BS00040568_51	102.776
1B	BobWhite_c39656_106	102.776
1B	RAC875_c13877_1015	102.776
1B	BS00042340_51	102.776
1B	wsnp_Ex_c3147_5816957	102.776
1B	Kukri_c30461_857	102.776
1B	Tdurum_contig28233_170	102.776
1B	Tdurum_contig85180_99	102.776
1B	Tdurum_contig11077_342	102.776
1B	wsnp_Ex_c30552_39457767	102.776
1B	Excalibur_c39814_155	102.776
1B	Excalibur_c37496_271	102.776
1B	Tdurum_contig42491_666	102.776
1B	Jagger_c4380_159	102.776
1B	Tdurum_contig32775_78	102.776
1B	IAAV1167	102.776
1B	Tdurum_contig10036_474	102.776
1B	Tdurum_contig10036_1461	102.776
1B	IAAV1683	102.776
1B	wsnp_RFL_Contig2171_1489615	102.776
1B	Tdurum_contig10036_741	102.776
1B	Tdurum_contig10036_1614	102.776
1B	Tdurum_contig10036_1695	102.776
1B	Excalibur_c34765_1356	102.776
1B	Tdurum_contig10036_1044	102.776
1B	Kukri_c39223_871	102.776
1B	Kukri_c30159_573	102.776
1B	Excalibur_s103715_85	102.776
1B	Excalibur_c8557_258	102.776
1B	Excalibur_c34765_1023	102.776
1B	Tdurum_contig10036_1057	102.776
1B	Excalibur_c11980_619	102.776
1B	Tdurum_contig31019_140	103.434
1B	BobWhite_c2027_84	104.092
1B	IAAV1549	104.092
1B	Tdurum_contig93532_89	104.092
1B	BS00110231_51	104.092
1B	wsnp_Ex_rep_c78209_74462664	104.092
1B	wsnp_Ex_c15796_24173348	104.092
1B	Tdurum_contig56281_261	104.092
1B	BS00022577_51	104.092
1B	Excalibur_rep_c107047_469	104.092
1B	Excalibur_rep_c107047_605	104.092
1B	Excalibur_rep_c107047_679	104.092
1B	Excalibur_rep_c107047_93	104.092
1B	IACX886	104.092
1B	Excalibur_rep_c107047_742	104.092
1B	BS00022775_51	104.092
1B	IACX7705	104.092
1B	BS00023071_51	104.092
1B	Kukri_c13978_132	104.092
1B	Tdurum_contig27843_142	104.092
1B	Tdurum_contig27843_281	104.092
1B	RFL_Contig2176_932	104.092
1B	RFL_Contig2176_1111	104.092
1B	RAC875_c39401_502	104.092
1B	RFL_Contig2176_1163	104.092
1B	BS00062607_51	104.092
1B	Ku_c7195_2622	104.092
1B	Tdurum_contig30536_152	104.092
1B	BS00064162_51	104.092
1B	Tdurum_contig27860_478	104.092
1B	RAC875_c39401_229	104.092
1B	RAC875_c31133_198	104.092
1B	BS00067627_51	104.092
1B	Kukri_c25961_166	104.092
1B	IACX6346	104.092
1B	IAAV2683	104.092
1B	BobWhite_c14158_112	104.092
1B	IACX299	104.092
1B	Kukri_c1932_624	104.092
1B	Kukri_c7657_986	104.092
1B	BS00078029_51	104.092
1B	BS00076394_51	104.092
1B	Excalibur_c64439_87	104.092
1B	Excalibur_c15617_425	104.092
1B	Kukri_c5336_365	104.092
1B	BS00022551_51	104.092
1B	BS00036778_51	104.092
1B	BS00042244_51	104.092
1B	wsnp_Ex_c6378_11087794	104.092
1B	wsnp_Ex_rep_c71376_70138381	104.092
1B	wsnp_Ex_c6378_11086366	104.092
1B	Kukri_rep_c112383_588	104.092
1B	Ku_c9909_1766	104.092
1B	BS00010148_51	104.092
1B	BS00004328_51	104.092
1B	BobWhite_c17644_456	104.092
1B	Kukri_c11547_1526	104.092
1B	IACX6404	104.092
1B	BobWhite_c17644_112	104.092
1B	BS00066338_51	104.092
1B	RFL_Contig2484_1065	104.092
1B	RAC875_c52957_154	104.092
1B	RAC875_c60269_205	104.092
1B	Excalibur_c12686_105	104.092
1B	RFL_Contig7_380	104.092
1B	Tdurum_contig15015_883	104.092
1B	Excalibur_c44818_109	104.092
1B	BS00085821_51	104.092
1B	Tdurum_contig57479_236	104.092
1B	CAP7_c1137_53	104.092
1B	RAC875_c35729_1215	104.092
1B	Tdurum_contig81273_475	104.092
1B	BS00089790_51	104.092
1B	IAAV2619	104.092
1B	barc188	106.08
1B	CAP11_c6406_104	108.068
1B	CAP11_c6406_71	108.068
1B	BS00094237_51	108.068
1B	tplb0053e09_1284	108.068
1B	Tdurum_contig57927_460	108.068
1B	wsnp_Ku_c9441_15823265	108.068
1B	wsnp_Ku_c9441_15823298	108.068
1B	BobWhite_c8016_301	108.068
1B	Excalibur_c56999_109	108.068
1B	Tdurum_contig11130_90	108.068
1B	Tdurum_contig47253_1624	108.068
1B	IACX11634	108.068
1B	BS00022249_51	108.068
1B	BS00022176_51	108.068
1B	Tdurum_contig274_114	108.068
1B	RAC875_c22357_1053	108.068
1B	RAC875_c15190_1089	108.068
1B	BS00087544_51	108.068
1B	Ra_c17685_927	108.068
1B	Excalibur_c85432_106	108.068
1B	BobWhite_rep_c54139_273	108.068
1B	IAAV7352	108.068
1B	Excalibur_c11680_81	108.068
1B	tplb0052l08_708	108.068
1B	Ra_c2772_4514	108.068
1B	Excalibur_c21534_1436	108.068
1B	CAP12_c544_164	108.068
1B	BobWhite_c9881_1312	108.068
1B	wsnp_Ex_c34765_43024979	108.068
1B	BobWhite_c20621_541	108.068
1B	Tdurum_contig43232_1012	108.068
1B	RAC875_c4190_337	108.068
1B	BobWhite_c36862_84	108.068
1B	RAC875_c50684_155	108.068
1B	BobWhite_c20621_683	108.068
1B	Tdurum_contig41945_748	108.068
1B	JD_c9300_552	108.068
1B	RAC875_c50787_146	108.734
1B	Tdurum_contig96049_200	108.734
1B	Tdurum_contig67368_157	108.734
1B	Tdurum_contig57927_171	108.734
1B	Tdurum_contig49651_227	108.734
1B	TA004523.0997	108.734
1B	Kukri_c44191_452	108.734
1B	Tdurum_contig777_260	108.734
1B	Kukri_c51735_79	108.734
1B	RAC875_c30786_411	108.734
1B	TA001769.0538	108.734
1B	BS00003633_51	108.734
1B	RAC875_c13258_955	108.734
1B	Tdurum_contig16606_648	108.734
1B	Tdurum_contig15410_446	108.734
1B	Tdurum_contig11077_122	108.734
1B	Tdurum_contig25486_89	108.734
1B	BS00072791_51	108.734
1B	Tdurum_contig65853_534	108.734
1B	Tdurum_contig65853_242	108.734
1B	Tdurum_contig61863_130	108.734
1B	Jagger_c7235_96	108.734
1B	RAC875_c42275_224	108.734
1B	JD_c3082_514	108.734
1B	BS00022411_51	108.734
1B	Tdurum_contig43232_811	108.734
1B	Tdurum_contig53772_362	108.734
1B	wsnp_Ku_c56140_59771244	108.734
1B	RAC875_c66649_186	108.734
1B	BS00034450_51	108.734
1B	RAC875_c78619_523	108.734
1B	RAC875_c16753_1063	108.734
1B	BS00023941_51	108.734
1B	BS00023940_51	108.734
1B	RAC875_c61512_173	108.734
1B	IACX8280	108.734
1B	Tdurum_contig10362_555	108.734
1B	Tdurum_contig10362_328	108.734
1B	RAC875_c16136_1597	108.734
1B	wsnp_Ex_rep_c66255_64400455	108.734
1B	BobWhite_c48071_144	108.734
1B	RFL_Contig5937_1677	108.734
1B	BS00067436_51	108.734
1B	Excalibur_rep_c72368_68	108.734
1B	Excalibur_rep_c96924_118	108.734
1B	BobWhite_c42716_71	108.734
1B	BS00081749_51	108.734
1B	BS00083060_51	108.734
1B	RAC875_c47427_75	108.734
1B	RAC875_c47741_227	108.734
1B	Excalibur_c40808_441	108.734
1B	RAC875_c47427_235	108.734
1B	Excalibur_c581_1220	108.734
1B	Excalibur_c581_947	108.734
1B	BobWhite_c4375_347	108.734
1B	BobWhite_c11309_738	108.734
1B	BobWhite_c16543_993	108.734
1B	Tdurum_contig67656_387	108.734
1B	wsnp_Ex_c26083_35336771	108.734
1B	BS00011596_51	108.734
1B	Tdurum_contig67656_58	108.734
1B	wsnp_Ku_c18227_27490539	108.734
1B	wsnp_JD_c1544_2179305	108.734
1B	BS00021680_51	108.734
1B	BS00065257_51	108.734
1B	BS00066278_51	108.734
1B	Excalibur_c93510_360	108.734
1B	RFL_Contig2736_827	108.734
1B	IACX1891	108.734
1B	wsnp_BE590634B_Ta_2_1	108.734
1B	wsnp_BE590634B_Ta_2_5	108.734
1B	Kukri_c19247_53	108.734
1B	Kukri_c19247_711	108.734
1B	BS00064349_51	108.734
1B	wsnp_Ex_c29186_38247956	108.734
1B	RAC875_c67771_805	108.734
1B	BS00067525_51	108.734
1B	BobWhite_c5242_400	108.734
1B	TA004946.0577	108.734
1B	Tdurum_contig10036_977	108.734
1B	wsnp_Ex_c5296_9365847	108.734
1B	D_GBB4FNX01A03A0_394	108.734
1B	Kukri_rep_c97349_140	108.734
1B	barc81	110.804
1B	barc256	110.804
1B	Xgwm153	118.236
1B	Xgwm124	130.914
1A	wsnp_Ex_c271_521429	0
1A	BobWhite_c12305_959	0
1A	Tdurum_contig70803_475	0
1A	Excalibur_c10538_1153	0
1A	Kukri_c44201_497	0
1A	wsnp_Ku_c12441_20092792	0
1A	wsnp_Ku_c5687_10068945	0
1A	Kukri_c65610_572	0
1A	RAC875_c52947_84	0
1A	Tdurum_contig29886_139	0
1A	wsnp_Ex_c11939_19147421	0
1A	wsnp_Ex_c11939_19147514	0
1A	wsnp_Ex_c11939_19147790	0
1A	wsnp_Ex_c1557_2973321	0
1A	BS00021990_51	0
1A	BS00063847_51	0
1A	BS00084995_51	0
1A	Tdurum_contig893_53	0
1A	IAAV618	0
1A	RAC875_c62550_470	0
1A	BS00036189_51	0
1A	Ku_c32704_43	0
1A	IAAV4238	0
1A	wsnp_Ex_c11939_19147602	0
1A	Tdurum_contig84252_155	0
1A	Ku_c20664_262	0
1A	RAC875_c11016_495	1.32481
1A	RAC875_c68350_61	1.32481
1A	BS00068074_51	1.32481
1A	BS00011521_51	1.32481
1A	Kukri_c47669_204	2.64963
1A	barc213	22.4099
1A	Xgwm99	30.1091
1A	wsnp_Ex_c3264_6017750	36.3481
1A	BobWhite_c6820_199	36.3481
1A	Ra_c364_50	40.33
1A	BobWhite_c39092_629	42.9992
1A	BobWhite_c40868_120	45.0003
1A	wsnp_Ku_rep_c109724_94227136	45.0003
1A	Ku_c4369_351	66.6706
1A	BS00066212_51	70.9979
1A	BS00030043_51	71.7022
1A	Excalibur_c33470_175	71.7022
1A	Jagger_c468_53	71.7022
1A	BobWhite_rep_c49755_131	71.7022
1A	BobWhite_c26121_373	71.7022
1A	wsnp_Ex_c9534_15793556	73.027
1A	Tdurum_contig47345_284	73.027
1A	RFL_Contig399_976	73.027
1A	BS00034899_51	73.027
1A	Kukri_c43972_367	96.6385
1A	RAC875_rep_c95460_302	96.6385
1A	BS00065114_51	96.6385
1A	RAC875_c31031_387	96.6385
1A	wsnp_BG263358A_Ta_2_3	96.6385
1A	Tdurum_contig57566_809	96.6385
1A	BS00012042_51	96.6385
1A	CAP8_c2578_452	96.6385
1A	Tdurum_contig57566_1653	96.6385
1A	IACX11345	96.6385
1A	wsnp_RFL_Contig1109_136771	96.6385
1A	Tdurum_contig79608_437	96.6385
1A	Tdurum_contig57566_1755	96.6385
1A	Tdurum_contig57566_1035	96.6385
1A	Tdurum_contig48037_499	96.6385
1A	Tdurum_contig48037_385	96.6385
1A	Tdurum_contig44112_1850	96.6385
1A	Tdurum_contig44112_1609	96.6385
1A	TA005587.0433	96.6385
1A	RAC875_rep_c109970_73	96.6385
1A	RAC875_c15918_407	96.6385
1A	Kukri_c10405_1277	96.6385
1A	Excalibur_c14859_394	96.6385
1A	BobWhite_c13039_184	96.6385
1A	BS00028146_51	96.6385
1A	BobWhite_c28971_184	96.6385
1A	IAAV8743	96.6385
1A	Tdurum_contig79608_369	96.6385
1A	Tdurum_contig57566_827	96.6385
1A	BS00087589_51	96.6385
1A	RAC875_c102343_204	96.6385
1A	Tdurum_contig29437_126	96.6385
1A	Excalibur_c52725_585	106.916
1A	Excalibur_c65755_51	106.916
1A	Excalibur_c1845_4911	106.916
1A	Excalibur_c65437_104	106.916
1A	tplb0045g22_418	106.916
1A	BS00067652_51	106.916
1A	Kukri_c43410_348	106.916
1A	Kukri_c53935_265	106.916
1A	Kukri_c29121_226	106.916
1A	Kukri_rep_c105589_73	106.916
1A	Ra_c1311_1360	106.916
1A	Kukri_c39377_286	106.916
1A	Kukri_c29039_315	106.916
1A	wsnp_Ra_c9209_15425473	106.916
1A	GENE.0120_602	106.916
1A	RAC875_c37545_289	106.916
1A	Ku_c7975_644	106.916
1A	Kukri_c13107_100	106.916
1A	RAC875_c27417_150	106.916
1A	BS00067742_51	106.916
1A	BS00065601_51	106.916
1A	Kukri_c12758_617	106.916
1A	Kukri_c26093_861	106.916
1A	BS00088136_51	106.916
1A	barc83	112.876
1A	wsnp_Ku_c10065_16730445	121.098
1A	CAP8_c2296_169	122.547
1A	IACX4378	122.547
1A	BS00023101_51	122.547
1A	RAC875_c2734_135	122.547
1A	BS00067421_51	122.547
1A	BS00067420_51	122.547
1A	BS00021889_51	122.547
1A	BS00012283_51	122.547
1A	Excalibur_rep_c112145_271	122.547
1A	Excalibur_c30591_637	122.547
1A	Excalibur_c20286_882	122.547
1A	wsnp_Ex_c4539_8148835	122.547
1A	BS00022698_51	122.547
1A	wsnp_Ex_c5216_9235964	122.547
1A	CAP11_c1972_285	122.547
1A	BS00087601_51	122.547
1A	Tdurum_contig31304_527	122.547
1A	wsnp_BE495786A_Ta_2_1	122.547
1A	Tdurum_contig28296_243	122.547
1A	Ku_c32078_885	123.197
1A	Kukri_c10065_415	123.846
1A	Excalibur_c7033_159	123.846
1A	IACX662	123.846
1A	IACX11070	123.846
1A	RAC875_c41275_131	123.846
1A	RAC875_c47959_85	123.846
1A	Kukri_c10453_875	123.846
1A	wsnp_Ex_rep_c73818_71733737	123.846
1A	BS00063068_51	123.846
1A	BS00040968_51	123.846
1A	Ra_c6038_588	123.846
1A	wsnp_Ex_c25734_34995416	123.846
1A	BobWhite_rep_c49207_243	123.846
1A	IACX3496	123.846
1A	IAAV213	123.846
1A	Ra_c58315_265	123.846
1A	BS00033469_51	123.846
1A	wsnp_Ex_c56097_58352130	123.846
1A	Ex_c8514_1342	123.846
1A	RAC875_c10835_144	124.504
1A	wsnp_Ex_c56097_58351893	125.171
1A	Kukri_c1250_634	125.171
1A	Tdurum_contig16812_256	134.88
1A	barc148	139.826
1A	Ku_c11769_252	144.842
1A	Tdurum_contig34019_260	146.844
1A	Tdurum_contig56382_747	146.844
1A	RAC875_c10090_963	146.844
1A	RAC875_rep_c111911_116	146.844
1A	Tdurum_contig61515_522	147.506
1A	Tdurum_contig11004_613	147.506
1A	JD_c12243_353	147.506
1A	Tdurum_contig61515_259	147.506
1A	Tdurum_contig11004_400	147.506
1A	Kukri_c7579_443	148.168
1A	Kukri_c7579_559	148.168
1A	RAC875_c14066_452	148.168
1A	Kukri_c82555_88	148.168
1A	Kukri_c46010_146	148.835
1A	wsnp_Ex_c31983_40709866	148.835
1A	Tdurum_contig50355_685	148.835
1A	Tdurum_contig50355_269	148.835
1A	GENE.0002_856	148.835
1A	Ra_c22663_367	148.835
1A	Tdurum_contig13946_241	148.835
1A	Tdurum_contig13946_329	148.835
1A	Excalibur_rep_c77404_218	148.835
1A	wsnp_Ex_c31983_40709607	148.835
1A	Tdurum_contig77289_179	148.835
1A	Tdurum_contig29280_216	149.497
1A	barc197.4	185.67
1A	barc197	192.551
1A	BS00083459_51	193.98
1A	Excalibur_c25891_1402	193.98
1A	Excalibur_c38379_478	193.98
1A	Excalibur_c48152_818	193.98
1A	GENE.3336_136	193.98
1A	IAAV4132	193.98
1A	Kukri_c41943_535	193.98
1A	tplb0043h23_1346	193.98
1A	wsnp_Ex_c1137_2182795	193.98
1A	Excalibur_c22240_938	193.98
1A	BobWhite_c27474_65	193.98
1A	wsnp_Ex_c7442_12743707	193.98
1A	Kukri_c13513_878	193.98
1A	Kukri_c37592_531	193.98
1A	IACX11001	193.98
1A	Kukri_c2121_1334	193.98
1A	Tdurum_contig42479_3800	193.98
1A	Ex_c4876_1221	193.98
1A	Kukri_c1977_1940	193.98
1A	BS00110375_51	193.98
1A	RAC875_c63624_1002	193.98
1A	Tdurum_contig46413_779	193.98
1A	Tdurum_contig56871_696	193.98
1A	Tdurum_contig43943_1165	193.98
1A	Tdurum_contig43943_56	193.98
1A	Tdurum_contig46413_680	193.98
1A	RAC875_c1710_376	193.98
1A	Ex_c13421_2094	193.98
1A	BobWhite_rep_c52088_322	193.98
1A	Kukri_c54157_348	193.98
1A	BS00022677_51	193.98
1A	BS00023485_51	193.98
1A	Kukri_c2121_2345	193.98
1A	Tdurum_contig44809_1626	193.98
1A	wsnp_JD_c7522_8606553	193.98
1A	CAP11_c2581_302	193.98
1A	CAP8_c2448_355	193.98
1A	Tdurum_contig46733_6628	193.98
1A	Excalibur_c71158_54	193.98
1A	CAP11_c852_603	193.98
1A	Excalibur_c5139_150	194.767
1A	Excalibur_c9196_313	195.58
1A	D_GA8KES402HR8TV_187	195.58
1A	Kukri_c2446_683	195.58
1A	Kukri_c32052_171	195.58
1A	Kukri_c46939_83	195.58
1A	Tdurum_contig68827_61	195.58
1A	BS00003595_51	195.58
1A	BS00022943_51	195.58
1A	BS00074511_51	195.58
1A	Kukri_c54157_315	195.58
1A	Tdurum_contig68827_118	195.58
1A	BobWhite_c863_1064	195.58
1A	CAP7_c6316_80	195.58
1A	Excalibur_c9509_1180	195.58
1A	Tdurum_contig60323_605	195.58
1A	GENE.0412_338	195.58
1A	Tdurum_contig75952_351	196.905
1A	Xgdm33	202.645
1A	RAC875_c42700_264	206.91
1A	BobWhite_c1361_1187	206.91
1A	Tdurum_contig44888_837	206.91
1A	RAC875_rep_c110533_92	206.91
1A	Tdurum_contig60323_456	206.91
1A	Excalibur_rep_c70751_58	206.91
1A	Excalibur_c9676_163	206.91
1A	BS00033749_51	206.91
1A	wsnp_Ex_c57982_59470152	206.91
1A	Jagger_c8952_378	206.91
1A	Jagger_rep_c10343_173	206.91
1A	RAC875_c50463_808	206.91
1A	Tdurum_contig42479_2158	206.91
1A	Tdurum_contig42479_1254	206.91
1A	Ku_c4823_673	206.91
1A	Excalibur_c101903_734	206.91
1A	BS00103478_51	206.91
1A	Excalibur_c101903_902	206.91
1A	BobWhite_c48447_529	206.91
1A	BobWhite_c3335_1438	206.91
1A	RAC875_c1852_709	206.91
1A	Kukri_c2121_1936	206.91
1A	wsnp_Ex_c4876_8692783	206.91
1A	Kukri_c4126_240	206.91
1A	Tdurum_contig42479_1624	206.91
1A	wsnp_Ex_c7965_13520238	206.91
1A	RAC875_c20875_753	206.91
1A	Excalibur_c17152_454	206.91
1A	Kukri_c5756_2042	206.91
1A	wsnp_Ex_rep_c106111_90308719	206.91
1A	Tdurum_contig26035_231	206.91
1A	wsnp_Ra_c744_1535534	206.91
1A	Tdurum_contig43475_978	206.91
1A	Tdurum_contig43475_155	206.91
1A	Tdurum_contig26201_77	206.91
1A	BS00080187_51	206.91
1A	wsnp_Ku_c183_358844	206.91
1A	wsnp_RFL_Contig4735_5673999	206.91
1A	RFL_Contig1027_442	206.91
1A	GENE.0411_723	206.91
1A	GENE.0411_807	206.91
1A	Excalibur_c71158_117	206.91
1A	BS00079769_51	206.91
1A	Xgwm136	209.024
2A	barc1138	0
2A	wmc382A	2.78064
2A	Tdurum_contig68672_95	5.52311
2A	Excalibur_c24355_358	5.52311
2A	IAAV32	5.52311
2A	Tdurum_contig55029_963	5.52311
2A	Tdurum_contig11802_864	5.52311
2A	Kukri_rep_c109912_394	5.52311
2A	Excalibur_c22909_313	5.52311
2A	BobWhite_rep_c49523_266	6.20809
2A	Kukri_c17467_2711	8.82485
2A	Kukri_c33374_1048	8.82485
2A	wsnp_Ku_c33374_42877546	8.82485
2A	wsnp_Ex_c997_1906900	8.82485
2A	Tdurum_contig81115_133	24.897
2A	Tdurum_contig63196_123	24.897
2A	Tdurum_contig48009_99	24.897
2A	Tdurum_contig77522_310	24.897
2A	Tdurum_contig74742_822	24.897
2A	Tdurum_contig74742_224	24.897
2A	Tdurum_contig74742_546	24.897
2A	Tdurum_contig74742_135	24.897
2A	Tdurum_contig49928_728	24.897
2A	Tdurum_contig49928_424	24.897
2A	Tdurum_contig10785_816	24.897
2A	Tdurum_contig10785_1409	24.897
2A	Tdurum_contig10785_103	24.897
2A	BobWhite_c39184_140	24.897
2A	Tdurum_contig10785_1428	24.897
2A	Tdurum_contig10785_2433	24.897
2A	Kukri_c36139_292	24.897
2A	Tdurum_contig69643_287	24.897
2A	Kukri_c30439_2407	24.897
2A	BS00065192_51	24.897
2A	BS00004089_51	24.897
2A	Tdurum_contig10785_1669	24.897
2A	Tdurum_contig60235_622	25.5682
2A	Tdurum_contig29912_607	26.9018
2A	Tdurum_contig15438_231	28.9029
2A	Tdurum_contig63516_497	30.8647
2A	Kukri_c102346_668	30.8647
2A	Tdurum_contig63516_381	30.8647
2A	BobWhite_c2512_1588	31.5497
2A	Excalibur_c21663_145	43.496
2A	BobWhite_rep_c64649_109	43.496
2A	Kukri_c21523_222	43.496
2A	Tdurum_contig43350_837	43.496
2A	BS00111069_51	43.496
2A	BS00067159_51	43.496
2A	Excalibur_c45012_121	43.496
2A	Tdurum_contig42510_4243	59.2271
2A	Tdurum_contig54657_696	63.1827
2A	Tdurum_contig54657_726	63.1827
2A	BobWhite_c19433_329	63.1827
2A	Kukri_c27040_309	63.1827
2A	BobWhite_c2022_245	63.1827
2A	Ex_c67274_1226	63.1827
2A	wsnp_Ex_rep_c67542_66164609	63.1827
2A	wsnp_Ku_c19112_28546731	69.7131
2A	RAC875_c10054_491	69.7131
2A	BobWhite_c26374_339	70.3667
2A	RAC875_c14944_555	70.3667
2A	wsnp_Ex_c2033_3814035	70.3667
2A	IAAV2585	70.3667
2A	Tdurum_contig26621_200	70.3667
2A	Tdurum_contig26621_264	70.3667
2A	Tdurum_contig43879_592	70.3667
2A	BS00064905_51	81.1998
2A	Tdurum_contig42283_347	81.871
2A	Tdurum_contig11623_679	81.871
2A	Tdurum_contig9716_553	81.871
2A	Tdurum_contig46797_585	81.871
2A	Tdurum_contig736_373	81.871
2A	Ra_c10616_265	82.5246
2A	Kukri_c2565_290	82.5246
2A	BS00044274_51	82.5246
2A	Tdurum_contig62138_414	82.5246
2A	RAC875_c10616_199	82.5246
2A	Tdurum_contig62138_385	82.5246
2A	Tdurum_contig62138_556	82.5246
2A	TA004293.0913	82.5246
2A	BS00066217_51	82.5246
2A	Tdurum_contig62138_290	82.5246
2A	Kukri_c56203_965	82.5246
2A	RAC875_c10357_732	82.5246
2A	IAAV7468	82.5246
2A	IACX304	89.2312
2A	BobWhite_c17473_182	89.2312
2A	BS00070692_51	95.9378
2A	Tdurum_contig93115_517	97.2626
2A	wsnp_BE497494A_Td_2_2	104.551
2A	Tdurum_contig9070_142	104.551
2A	wsnp_BE497494A_Td_2_1	104.551
2A	IAAV733	104.551
2A	RAC875_rep_c70093_1079	104.551
2A	wsnp_CAP11_rep_c8768_3788007	104.551
2A	wsnp_CAP12_c901_472535	104.551
2A	Kukri_c40035_258	104.551
2A	TA001220.1276	104.551
2A	Tdurum_contig27861_306	104.551
2A	wmc601	104.551
2A	BS00032606_51	105.27
2A	Ra_c21219_505	105.27
2A	wsnp_BG263263A_Ta_2_1	105.27
2A	Tdurum_contig27794_724	105.27
2A	BS00068329_51	105.27
2A	BS00083727_51	105.27
2A	BS00077693_51	105.27
2A	TA003951.1198	105.27
2A	BS00023953_51	105.941
2A	CAP11_c1716_97	107.956
2A	Tdurum_contig12179_75	107.956
2A	tplb0047f03_349	107.956
2A	wsnp_Ex_rep_c66809_65185215	107.956
2A	RAC875_c19328_198	107.956
2A	Ra_c7199_1504	107.956
2A	Kukri_c49600_1890	107.956
2A	BobWhite_c22112_82	107.956
2A	wsnp_Ex_rep_c75827_73041653	107.956
2A	wsnp_Ex_rep_c66615_64916512	107.956
2A	wsnp_Ex_c31900_40635609	107.956
2A	wsnp_be498599A_Ta_2_2	107.956
2A	RAC875_rep_c113937_102	107.956
2A	RAC875_rep_c108057_510	107.956
2A	RAC875_c41194_218	107.956
2A	RAC875_c29377_521	107.956
2A	Kukri_c20280_325	107.956
2A	Ku_c14091_814	107.956
2A	IAAV99	107.956
2A	wsnp_Ex_rep_c66615_64916114	107.956
2A	Ra_c8300_516	107.956
2A	Tdurum_contig5115_262	107.956
2A	Kukri_c34097_494	107.956
2A	wsnp_Ex_c14717_22800771	107.956
2A	tplb0034a02_612	107.956
2A	wsnp_Ex_c25057_34318425	107.956
2A	IAAV444	107.956
2A	IAAV9024	107.956
2A	Excalibur_c56144_207	107.956
2A	BobWhite_c14425_216	107.956
2A	wsnp_Ku_rep_c69876_69364477	107.956
2A	wsnp_Ex_rep_c68599_67447926	107.956
2A	wsnp_Ex_rep_c66800_65171259	107.956
2A	wsnp_Ex_rep_c66800_65171198	107.956
2A	wsnp_Ex_c8587_14418021	107.956
2A	wsnp_Ex_c3869_7028759	107.956
2A	wsnp_Ex_c2138_4015881	107.956
2A	wsnp_Ex_c20445_29515644	107.956
2A	wsnp_Ex_c2030_3807284	107.956
2A	wsnp_Ex_c12068_19316125	107.956
2A	wsnp_CAP12_rep_c4379_1995966	107.956
2A	wsnp_BE517627A_Ta_2_1	107.956
2A	Tdurum_contig93110_358	107.956
2A	Tdurum_contig75776_2822	107.956
2A	Tdurum_contig75565_1388	107.956
2A	Tdurum_contig65916_1270	107.956
2A	Tdurum_contig6356_150	107.956
2A	Tdurum_contig55330_161	107.956
2A	Tdurum_contig42524_87	107.956
2A	Tdurum_contig41899_1035	107.956
2A	Tdurum_contig27844_127	107.956
2A	RAC875_c9898_1212	107.956
2A	RAC875_c48167_574	107.956
2A	wsnp_Ra_c11564_18736249	107.956
2A	wsnp_Ku_c16371_25240695	107.956
2A	wsnp_Ex_rep_c68599_67447880	107.956
2A	wsnp_Ex_rep_c66709_65042923	107.956
2A	wsnp_Ex_c27023_36242252	107.956
2A	Tdurum_contig75565_1593	107.956
2A	Tdurum_contig44687_464	107.956
2A	Tdurum_contig44383_273	107.956
2A	Tdurum_contig42041_4577	107.956
2A	Tdurum_contig15610_321	107.956
2A	Tdurum_contig10096_71	107.956
2A	Tdurum_contig10079_675	107.956
2A	RAC875_c8300_136	107.956
2A	RAC875_c3814_437	107.956
2A	RAC875_c19144_117	107.956
2A	RAC875_c11682_1624	107.956
2A	RAC875_c11272_443	107.956
2A	Kukri_c2949_1657	107.956
2A	IAAV5270	107.956
2A	IAAV2090	107.956
2A	IAAV1361	107.956
2A	Excalibur_rep_c66270_789	107.956
2A	Ex_c4639_2851	107.956
2A	wsnp_Ra_c30244_39523512	107.956
2A	RAC875_c3102_959	107.956
2A	IACX1022	107.956
2A	Ra_c1257_2228	107.956
2A	Ex_c67187_805	107.956
2A	BobWhite_c21469_255	107.956
2A	Ku_c59581_1412	107.956
2A	Ex_c4639_2631	107.956
2A	wsnp_Ex_rep_c66377_64570189	107.956
2A	wsnp_Ex_rep_c66270_64420584	107.956
2A	wsnp_BG608354A_Ta_2_1	107.956
2A	Tdurum_contig76960_213	107.956
2A	Ra_c32576_1027	107.956
2A	Ra_c15346_447	107.956
2A	Excalibur_rep_c66700_743	107.956
2A	Excalibur_rep_c102039_1008	107.956
2A	Excalibur_c27023_134	107.956
2A	Excalibur_c18267_118	107.956
2A	CAP7_c11156_108	107.956
2A	BobWhite_rep_c64242_111	107.956
2A	BobWhite_rep_c50548_180	107.956
2A	BobWhite_c38716_323	107.956
2A	wsnp_Ra_c4850_8698731	107.956
2A	Ra_c12109_2470	107.956
2A	Kukri_c61942_61	107.956
2A	GENE.0922_327	107.956
2A	Excalibur_rep_c67903_445	107.956
2A	Tdurum_contig42517_283	107.956
2A	RAC875_c41731_321	107.956
2A	RAC875_c37015_73	107.956
2A	Ra_c24215_770	107.956
2A	IAAV5656	107.956
2A	GENE.1057_41	107.956
2A	CAP7_c3491_203	107.956
2A	BS00060653_51	107.956
2A	Tdurum_contig94996_512	107.956
2A	RAC875_c26362_83	107.956
2A	Ra_c20621_564	107.956
2A	IAAV6321	107.956
2A	Excalibur_c16393_274	107.956
2A	Ex_c24398_831	107.956
2A	CAP7_c239_267	107.956
2A	Kukri_c2507_708	107.956
2A	Tdurum_contig11876_1375	107.956
2A	wsnp_Ex_c15325_23565794	107.956
2A	Xgwm339	111.38
2A	Xgwm425	113.494
2A	gwm275	116.417
2A	wsnp_JD_c12088_12411845	119.098
2A	Tdurum_contig5114_319	124.722
2A	barc10	139.631
2A	BS00024921_51	171.966
2A	BS00057059_51	173.291
2A	BS00057060_51	173.291
2A	IACX5800	200.978
2A	BS00003663_51	200.978
2A	Kukri_c2687_1407	201.64
2A	Excalibur_c99029_69	201.64
2A	Tdurum_contig86243_288	201.64
2A	BS00110516_51	201.64
2A	BS00000250_51	201.64
2A	BS00000209_51	201.64
2A	Excalibur_c64568_149	201.64
2A	wsnp_JD_c13946_13810300	201.64
2A	Excalibur_c37727_66	201.64
2A	tplb0060h04_139	201.64
2A	Excalibur_rep_c110586_1083	201.64
2A	Excalibur_c72359_56	201.64
2A	BS00023202_51	201.64
2A	BobWhite_c37402_506	201.64
2A	BobWhite_c5178_188	201.64
2A	Tdurum_contig9212_1094	201.64
2A	Tdurum_contig9212_1404	201.64
2A	Tdurum_contig9212_1109	201.64
2A	Tdurum_contig9212_1196	201.64
2A	Tdurum_contig9212_1287	201.64
2A	Tdurum_contig9212_392	201.64
2A	Tdurum_contig9212_83	201.64
2A	BobWhite_c37402_482	201.64
2A	Tdurum_contig9212_182	201.64
2A	Tdurum_contig9212_230	201.64
2A	Tdurum_contig9212_527	201.64
2A	BS00066409_51	201.64
2A	CAP7_c4056_108	201.64
2A	Tdurum_contig63071_132	202.302
2A	Kukri_c15615_254	202.302
2A	Tdurum_contig63071_67	202.302
2A	RAC875_c9523_328	202.96
2A	Kukri_c209_999	205.016
2A	Tdurum_contig27985_444	229.411
2A	BobWhite_c25784_83	230.111
2A	RAC875_c63035_147	230.111
2A	Tdurum_contig45196_487	230.111
2A	RAC875_c1757_1183	230.111
2A	Ra_c1757_256	230.111
2A	BS00012942_51	230.111
2A	RAC875_c35807_1110	230.111
2A	Kukri_c67873_265	230.111
2A	IAAV7742	230.111
2A	BobWhite_rep_c63940_205	230.111
2A	Kukri_c18207_262	230.111
2A	Ku_c68144_972	230.111
2A	RAC875_c999_612	231.427
2B	D_contig25212_98	0
2B	Kukri_c23822_580	3.55206
2B	Excalibur_c26042_260	4.21
2B	Tdurum_contig98206_211	4.87229
2B	RAC875_c27716_720	5.53458
2B	BS00073447_51	8.16859
2B	Excalibur_rep_c102397_253	8.82222
2B	IAAV4434	8.82222
2B	wsnp_Ra_c16822_25566950	8.82222
2B	wsnp_Ku_c13905_22034406	8.82222
2B	wsnp_Ex_rep_c106004_90240692	8.82222
2B	wsnp_Ex_c13351_21042379	8.82222
2B	Tdurum_contig92963_204	8.82222
2B	Tdurum_contig10994_617	8.82222
2B	RFL_Contig1139_817	8.82222
2B	wsnp_Ex_c27867_37030045	8.82222
2B	Ku_c103035_323	8.82222
2B	Tdurum_contig65756_350	8.82222
2B	RFL_Contig1483_1765	8.82222
2B	RAC875_c47353_350	8.82222
2B	IAAV7129	8.82222
2B	IAAV539	8.82222
2B	D_GA8KES402HPK9H_258	8.82222
2B	BS00068486_51	8.82222
2B	Tdurum_contig99313_288	8.82222
2B	IAAV6156	8.82222
2B	Excalibur_c21882_599	8.82222
2B	BS00087793_51	8.82222
2B	BobWhite_c662_148	8.82222
2B	Tdurum_contig71387_65	8.82222
2B	RFL_Contig1139_602	8.82222
2B	tplb0031k24_254	8.82222
2B	wsnp_Ex_c27867_37030229	8.82222
2B	RAC875_c111220_372	8.82222
2B	RAC875_rep_c117665_115	8.82222
2B	GENE.2904_476	9.48015
2B	Excalibur_c15412_728	9.48015
2B	Tdurum_contig94521_738	9.48015
2B	Ku_c34010_1016	10.1338
2B	Tdurum_contig76426_861	10.7874
2B	Kukri_c36783_91	10.7874
2B	Kukri_c15359_254	10.7874
2B	BS00040251_51	11.4368
2B	RAC875_c1226_652	12.0947
2B	Ra_c4397_542	12.0947
2B	GENE.1147_486	12.0947
2B	GENE.1147_226	12.0947
2B	RAC875_rep_c74590_606	12.0947
2B	Excalibur_c11863_289	12.0947
2B	wsnp_BE399688B_Ta_2_1	12.757
2B	wsnp_Ex_c45094_50985067	12.757
2B	Kukri_c22200_1171	12.757
2B	Excalibur_c45094_602	12.757
2B	Excalibur_rep_c106124_239	12.757
2B	wmc586	12.757
2B	GENE.1389_59	12.757
2B	BS00092275_51	12.757
2B	wsnp_Ex_c9248_15372536	12.757
2B	BS00092273_51	12.757
2B	IACX1412	12.757
2B	Ku_c7740_879	13.4107
2B	Ex_c16854_1307	13.4107
2B	IAAV1903	16.6833
2B	Excalibur_c47286_281	16.6833
2B	BobWhite_c7786_376	16.6833
2B	BobWhite_c5820_169	16.6833
2B	Excalibur_rep_c109282_92	18.0259
2B	BS00078506_51	18.6926
2B	BobWhite_c8113_532	19.3549
2B	wsnp_Ex_c7003_12065642	19.3549
2B	wsnp_Ex_c7003_12065828	19.3549
2B	Excalibur_c22285_762	29.4226
2B	Excalibur_rep_c86787_98	29.4226
2B	Tdurum_contig48833_736	32.0566
2B	wsnp_Ex_c29445_38480890	33.3727
2B	Tdurum_contig27880_199	33.3727
2B	Tdurum_contig64416_441	33.3727
2B	Tdurum_contig12836_418	33.3727
2B	Tdurum_contig62998_380	33.3727
2B	Tdurum_contig27880_75	33.3727
2B	Kukri_c8177_718	33.3727
2B	Tdurum_contig92604_368	37.3812
2B	Excalibur_c84741_99	37.3812
2B	D_contig09015_259	38.0435
2B	RAC875_c28185_91	40.695
2B	Tdurum_contig2945_83	41.3573
2B	Tdurum_contig11778_144	41.3573
2B	Tdurum_contig11730_153	41.3573
2B	Tdurum_contig2945_75	41.3573
2B	Tdurum_contig2945_155	41.3573
2B	BobWhite_rep_c53204_309	41.3573
2B	Tdurum_contig25490_434	42.0196
2B	Tdurum_contig26542_457	42.0196
2B	Tdurum_contig26542_281	42.0196
2B	RFL_Contig5010_433	42.0196
2B	RAC875_rep_c70705_84	42.0196
2B	RAC875_rep_c69892_151	42.0196
2B	Tdurum_contig44075_1141	42.0196
2B	wsnp_Ex_rep_c67543_66165372	42.0196
2B	wsnp_Ex_c10838_17631243	42.6775
2B	IAAV4899	42.6775
2B	Tdurum_contig14682_143	44.1705
2B	wmc175	48.1001
2B	barc101	52.6881
2B	Tdurum_contig31414_100	56.0043
2B	RAC875_c25035_958	56.6622
2B	GENE.1352_214	56.6622
2B	BS00069685_51	57.9697
2B	BS00084130_51	57.9697
2B	IAAV9183	57.9697
2B	Ku_c6970_2174	57.9697
2B	Tdurum_contig46389_760	57.9697
2B	BS00041922_51	57.9697
2B	BS00070861_51	57.9697
2B	Ku_c10415_662	57.9697
2B	Kukri_c693_87	57.9697
2B	Tdurum_contig45838_263	57.9697
2B	Tdurum_contig46389_1459	57.9697
2B	Tdurum_contig46389_1540	57.9697
2B	Tdurum_contig46389_1838	57.9697
2B	Tdurum_contig7144_248	57.9697
2B	Tdurum_contig7144_602	57.9697
2B	Ex_c960_776	57.9697
2B	GENE.0910_153	57.9697
2B	Tdurum_contig41947_720	57.9697
2B	Kukri_c40621_513	57.9697
2B	wsnp_Ex_c16425_24923837	57.9697
2B	Ex_c960_746	57.9697
2B	GENE.0609_166	57.9697
2B	RFL_Contig337_1432	57.9697
2B	Tdurum_contig54925_415	57.9697
2B	wsnp_JD_c47318_32176833	57.9697
2B	wsnp_Ex_c4542_8154800	57.9697
2B	wsnp_Ex_c46576_52042185	57.9697
2B	Tdurum_contig12459_491	57.9697
2B	Tdurum_contig12459_405	57.9697
2B	BS00057475_51	57.9697
2B	BobWhite_c59027_68	57.9697
2B	GENE.1080_39	57.9697
2B	Tdurum_contig22828_244	57.9697
2B	Tdurum_contig10380_278	57.9697
2B	Tdurum_contig50589_867	57.9697
2B	Tdurum_contig51168_326	57.9697
2B	Tdurum_contig25423_72	57.9697
2B	Tdurum_contig84620_175	57.9697
2B	Kukri_c65315_82	57.9697
2B	Tdurum_contig62800_207	57.9697
2B	BS00059115_51	57.9697
2B	Tdurum_contig55801_1012	57.9697
2B	Tdurum_contig70510_462	57.9697
2B	wsnp_CAP12_c197_110707	57.9697
2B	CAP11_c1036_238	57.9697
2B	Ra_c31353_172	57.9697
2B	wsnp_Ra_c31353_40494768	57.9697
2B	Kukri_c18459_2622	57.9697
2B	BS00080967_51	57.9697
2B	RAC875_c2697_551	58.6233
2B	RAC875_rep_c75375_484	58.6233
2B	Kukri_c3024_1268	58.6233
2B	wsnp_Ex_c58274_59638635	58.6233
2B	wsnp_Ex_c58274_59638884	58.6233
2B	Tdurum_contig59522_420	58.6233
2B	Tdurum_contig59522_262	58.6233
2B	RAC875_c14039_299	58.6233
2B	BobWhite_c5543_492	58.6233
2B	Kukri_c32241_1165	58.6233
2B	BobWhite_c12134_1140	58.6233
2B	BS00079013_51	58.6233
2B	BS00098739_51	58.6233
2B	Excalibur_rep_c108225_302	58.6233
2B	GENE.1444_162	58.6233
2B	TA001281.1436	58.6233
2B	Tdurum_contig10237_356	58.6233
2B	Tdurum_contig68666_570	58.6233
2B	wsnp_Ex_c9628_15927045	58.6233
2B	wsnp_Ex_c32493_41138957	58.6233
2B	Kukri_rep_c112754_101	58.6233
2B	RAC875_c3947_441	58.6233
2B	wsnp_BG274584B_Ta_2_1	58.6233
2B	wsnp_Ex_c10796_17575074	58.6233
2B	IAAV677	58.6233
2B	Ra_c10607_524	58.6233
2B	GENE.1444_220	58.6233
2B	wsnp_BG274584B_Ta_2_3	58.6233
2B	RAC875_rep_c91134_949	58.6233
2B	wsnp_Ex_rep_c67561_66188180	59.29
2B	wsnp_Ex_c17845_26604587	59.9479
2B	Excalibur_c71500_231	59.9479
2B	BobWhite_c19554_544	59.9479
2B	Kukri_c12847_192	59.9479
2B	Excalibur_c37462_187	59.9479
2B	Excalibur_c30728_218	59.9479
2B	Tdurum_contig54925_225	59.9479
2B	wsnp_Ex_c16425_24923685	59.9479
2B	Tdurum_contig54925_202	59.9479
2B	RFL_Contig337_1645	59.9479
2B	RAC875_c12886_2359	59.9479
2B	GENE.1125_32	59.9479
2B	Ex_c24711_1153	59.9479
2B	BS00088489_51	59.9479
2B	BS00022014_51	59.9479
2B	BS00012071_51	59.9479
2B	Tdurum_contig82770_296	59.9479
2B	Tdurum_contig28711_194	59.9479
2B	Kukri_c1460_1032	59.9479
2B	IAAV5674	59.9479
2B	BS00105315_51	59.9479
2B	BobWhite_c22106_204	59.9479
2B	Tdurum_contig35492_150	59.9479
2B	RAC875_rep_c72879_435	59.9479
2B	Tdurum_contig31911_195	59.9479
2B	wsnp_JD_c11975_12326445	59.9479
2B	Tdurum_contig35408_205	59.9479
2B	Tdurum_contig60773_387	59.9479
2B	CAP7_c1933_170	59.9479
2B	tplb0049b10_696	59.9479
2B	TA004957.0405	59.9479
2B	RAC875_c29294_1281	59.9479
2B	Excalibur_c105074_365	59.9479
2B	Excalibur_c105074_293	59.9479
2B	BS00022518_51	59.9479
2B	BobWhite_rep_c64679_73	59.9479
2B	Excalibur_c6769_1371	59.9479
2B	RAC875_c15732_972	59.9479
2B	BS00094373_51	59.9479
2B	BobWhite_c1933_407	60.6016
2B	Ex_c47157_558	60.6016
2B	Tdurum_contig18858_324	60.6016
2B	Excalibur_c22637_235	60.6016
2B	Excalibur_c1353_1364	60.6016
2B	Excalibur_c65341_303	60.6016
2B	Tdurum_contig11653_371	60.6016
2B	GENE.1399_185	60.6016
2B	Excalibur_rep_c77221_93	60.6016
2B	tplb0021f14_1322	60.6016
2B	BobWhite_c47573_560	61.2639
2B	BS00046166_51	61.2639
2B	BobWhite_c1072_100	61.9175
2B	Excalibur_c64983_65	61.9175
2B	Tdurum_contig96648_192	61.9175
2B	IACX6231	61.9175
2B	wsnp_Ku_c9901_16493072	61.9175
2B	Tdurum_contig10219_295	61.9175
2B	wsnp_Ex_c5123_9089624	61.9175
2B	RAC875_c77565_298	61.9175
2B	IAAV2917	61.9175
2B	BS00046164_51	61.9175
2B	BS00046165_51	61.9175
2B	Excalibur_c36280_764	61.9175
2B	Excalibur_c46178_303	61.9175
2B	IACX2142	61.9175
2B	Kukri_c84629_315	61.9175
2B	Ra_c69196_575	61.9175
2B	RAC875_c17455_152	61.9175
2B	RFL_Contig3044_346	61.9175
2B	Tdurum_contig10219_706	61.9175
2B	IACX2158	61.9175
2B	Excalibur_c7449_587	61.9175
2B	RFL_Contig3172_1752	61.9175
2B	Tdurum_contig96648_102	61.9175
2B	wsnp_Ex_c5123_9087869	61.9175
2B	BobWhite_rep_c66891_121	61.9175
2B	BobWhite_c8109_82	62.5754
2B	Tdurum_contig70558_492	62.5754
2B	RAC875_c3397_274	62.5754
2B	wsnp_Ex_c5123_9088111	62.5754
2B	wsnp_Ex_c5123_9089025	62.5754
2B	IACX8096	62.5754
2B	IAAV6424	62.5754
2B	IACX6309	62.5754
2B	RAC875_rep_c69365_347	62.5754
2B	IACX5919	62.5754
2B	BobWhite_c18540_351	62.5754
2B	BobWhite_c2410_175	62.5754
2B	BS00059896_51	62.5754
2B	BS00067094_51	62.5754
2B	BS00081231_51	62.5754
2B	CAP8_rep_c8162_101	62.5754
2B	Kukri_c26311_891	62.5754
2B	RAC875_rep_c74537_344	62.5754
2B	tplb0048g05_866	62.5754
2B	wsnp_CAP11_rep_c4111_1943544	62.5754
2B	wsnp_Ex_c5619_9884202	62.5754
2B	BobWhite_c22728_78	62.5754
2B	BS00010012_51	62.5754
2B	BS00011096_51	62.5754
2B	BS00023124_51	62.5754
2B	Excalibur_c40976_111	62.5754
2B	Excalibur_c40976_87	62.5754
2B	Excalibur_c5619_208	62.5754
2B	Kukri_rep_c108243_143	62.5754
2B	RAC875_c8197_810	62.5754
2B	BS00016650_51	62.5754
2B	BS00022335_51	62.5754
2B	BS00104667_51	62.5754
2B	BS00035276_51	62.5754
2B	CAP12_c2521_103	62.5754
2B	IAAV5307	62.5754
2B	Tdurum_contig80351_311	62.5754
2B	CAP8_rep_c6372_264	62.5754
2B	Excalibur_c26483_387	62.5754
2B	JD_c2156_2040	62.5754
2B	RAC875_rep_c85788_180	62.5754
2B	Tdurum_contig63945_206	62.5754
2B	wsnp_Ex_c47157_52450090	62.5754
2B	RAC875_c23538_1517	62.5754
2B	wsnp_Ku_c52392_57380726	62.5754
2B	Excalibur_c3171_520	62.5754
2B	Excalibur_c10634_156	62.5754
2B	Tdurum_contig55699_246	62.5754
2B	wsnp_Ex_rep_c71983_70544041	62.5754
2B	BS00064322_51	62.5754
2B	BS00064318_51	62.5754
2B	Tdurum_contig17626_210	62.5754
2B	BS00105171_51	62.5754
2B	Tdurum_contig55729_1220	62.5754
2B	Excalibur_c39451_68	62.5754
2B	RAC875_rep_c108548_163	62.5754
2B	IAAV5226	62.5754
2B	wsnp_Ra_rep_c74497_72390803	62.5754
2B	JD_c3211_962	62.5754
2B	wsnp_Ra_c54256_57628288	62.5754
2B	RAC875_c17658_1419	62.5754
2B	Tdurum_contig17826_338	62.5754
2B	Tdurum_contig12879_320	62.5754
2B	Tdurum_contig12879_264	62.5754
2B	Tdurum_contig12879_201	62.5754
2B	Tdurum_contig12879_1384	62.5754
2B	Kukri_c1314_371	62.5754
2B	Tdurum_contig11711_293	62.5754
2B	Kukri_rep_c109142_264	62.5754
2B	Tdurum_contig12879_1273	62.5754
2B	IAAV3100	62.5754
2B	wsnp_Ex_c24135_33382521	62.5754
2B	BS00068310_51	62.5754
2B	Ku_c51309_212	62.5754
2B	Excalibur_c27629_473	62.5754
2B	Tdurum_contig12879_1200	62.5754
2B	Tdurum_contig11711_384	62.5754
2B	Excalibur_c80601_278	62.5754
2B	Excalibur_c2484_2113	63.2334
2B	Excalibur_c14988_388	63.2334
2B	JD_c9115_954	63.2334
2B	Kukri_c15555_587	63.2334
2B	BS00025649_51	63.8957
2B	BS00064740_51	63.8957
2B	Tdurum_contig17626_268	63.8957
2B	Ku_c4168_1399	63.8957
2B	Tdurum_contig64795_432	63.8957
2B	Excalibur_c14201_111	66.5297
2B	BS00004224_51	66.5297
2B	wsnp_Ex_c11827_18986376	66.5297
2B	Kukri_rep_c68903_301	66.5297
2B	Tdurum_contig82393_484	66.5297
2B	Jagger_c6844_121	66.5297
2B	wsnp_JD_c6872_7985864	66.5297
2B	Kukri_rep_c68903_159	66.5297
2B	Tdurum_contig14007_916	66.5297
2B	Tdurum_contig28113_579	66.5297
2B	Tdurum_contig82393_581	66.5297
2B	Kukri_rep_c68903_708	66.5297
2B	BS00022713_51	66.5297
2B	Tdurum_contig28113_390	66.5297
2B	BS00039766_51	70.4853
2B	Tdurum_contig67254_504	70.4853
2B	tplb0024e19_1029	70.4853
2B	Excalibur_c33221_681	70.4853
2B	Tdurum_contig47_185	70.4853
2B	Tdurum_contig71365_233	70.4853
2B	Tdurum_contig93103_284	70.4853
2B	Tdurum_contig77036_338	71.1476
2B	Tdurum_contig28980_211	75.1295
2B	Excalibur_c37753_655	76.4631
2B	RAC875_c40992_68	76.4631
2B	Excalibur_c2157_173	76.4631
2B	Excalibur_c37753_754	76.4631
2B	RAC875_rep_c83093_126	76.4631
2B	Tdurum_contig28795_219	76.4631
2B	Tdurum_contig28795_381	76.4631
2B	RAC875_c26697_589	76.4631
2B	RAC875_c40992_113	76.4631
2B	RAC875_c51420_237	76.4631
2B	wsnp_RFL_Contig3273_3319580	76.4631
2B	Tdurum_contig28795_322	76.4631
2B	wsnp_Ex_rep_c67838_66536117	76.4631
2B	Excalibur_c17745_493	76.4631
2B	BobWhite_c9690_94	76.4631
2B	RAC875_c20979_234	76.4631
2B	Tdurum_contig28795_273	76.4631
2B	wsnp_RFL_Contig3917_4326857	76.4631
2B	wsnp_Ex_c13865_21720307	76.4631
2B	BS00071190_51	78.5771
2B	Jagger_c914_155	78.5771
2B	Ex_c10320_444	78.5771
2B	IAAV6288	78.5771
2B	Excalibur_c91034_141	78.5771
2B	Excalibur_c10637_515	78.5771
2B	BS00100981_51	78.5771
2B	BS00043338_51	78.5771
2B	BS00009060_51	78.5771
2B	RAC875_c35399_497	78.5771
2B	Tdurum_contig15649_215	78.5771
2B	BobWhite_c7050_792	79.2393
2B	wsnp_JD_c12346_12606967	79.2393
2B	RAC875_c16752_283	79.2393
2B	RAC875_c66695_560	79.2393
2B	Tdurum_contig59546_695	79.2393
2B	Tdurum_contig9214_279	79.2393
2B	BobWhite_c7050_564	79.2393
2B	Tdurum_contig49532_53	89.376
2B	Ra_c69149_345	89.376
2B	Kukri_c42851_60	89.376
2B	BobWhite_c31708_99	89.376
2B	Excalibur_c9752_619	89.376
2B	BobWhite_rep_c50285_700	89.376
2B	BS00080318_51	91.9927
2B	BobWhite_c17767_396	91.9927
2B	BS00102709_51	91.9927
2B	Excalibur_c16679_215	91.9927
2B	IACX8202	91.9927
2B	RAC875_c52856_286	91.9927
2B	RAC875_c65882_668	91.9927
2B	IAAV6151	91.9927
2B	BS00009791_51	91.9927
2B	RAC875_c31606_234	91.9927
2B	CAP7_c6910_523	91.9927
2B	RAC875_c5673_1209	91.9927
2B	Kukri_c78358_129	91.9927
2B	BS00108288_51	91.9927
2B	RAC875_c21680_1023	91.9927
2B	Excalibur_c63327_110	91.9927
2B	RFL_Contig5240_1987	91.9927
2B	RAC875_c62155_156	91.9927
2B	RAC875_rep_c110690_104	91.9927
2B	RAC875_c21358_62	95.9224
2B	Tdurum_contig12159_468	95.9224
2B	Tdurum_contig12556_686	96.6266
2B	Tdurum_contig27996_171	96.6266
2B	Kukri_c4235_764	101.945
2B	RFL_Contig2751_1562	102.603
2B	Excalibur_c7971_985	104.604
2B	Excalibur_rep_c109577_191	105.27
2B	wsnp_Ra_c17622_26522072	106.604
2B	Kukri_c79633_88	107.266
2B	Excalibur_c26527_82	108.582
2B	RAC875_c19685_944	109.249
2B	wsnp_Ex_c34303_42642389	109.249
2B	Tdurum_contig9071_215	109.249
2B	Ku_c67680_195	109.249
2B	CAP7_c16_483	109.249
2B	BS00072349_51	109.249
2B	BobWhite_c24069_152	109.92
2B	Excalibur_c49875_479	109.92
2B	Tdurum_contig93604_336	109.92
2B	BobWhite_c24069_257	109.92
2B	BobWhite_c7274_197	111.245
2B	Tdurum_contig52627_726	111.245
2B	Tdurum_contig10048_447	111.245
2B	RAC875_c21269_1225	111.245
2B	Excalibur_c910_946	111.245
2B	BobWhite_c7274_333	111.245
2B	Ra_c12604_447	111.245
2B	Tdurum_contig10048_61	111.245
2B	IAAV1535	111.245
2B	Tdurum_contig52627_496	111.245
2B	GENE.0918_159	111.245
2B	RAC875_rep_c71149_738	111.245
2B	RAC875_c7735_338	111.245
2B	TA002989.0535	111.245
2B	wsnp_Ex_rep_c103381_88353000	111.245
2B	RAC875_c31214_58	111.245
2B	RAC875_rep_c71149_1446	111.245
2B	RAC875_rep_c119322_54	111.245
2B	CAP11_c1820_244	111.245
2B	IACX6292	111.245
2B	Kukri_c16249_92	111.245
2B	BS00022478_51	111.245
2B	Kukri_c21135_1071	111.903
2B	Tdurum_contig28437_135	113.246
2B	RAC875_c4602_445	113.246
2B	Tdurum_contig31419_359	113.917
2B	Excalibur_c20417_743	113.917
2B	GENE.1056_55	113.917
2B	Tdurum_contig82379_629	113.917
2B	GENE.1136_260	114.575
2B	Tdurum_contig10295_374	114.575
2B	Kukri_c94792_127	114.575
2B	BS00083329_51	114.575
2B	BS00007384_51	114.575
2B	Excalibur_c33525_279	114.575
2B	wsnp_Ex_c41300_48154348	115.9
2B	wsnp_Ex_c5193_9204522	115.9
2B	BS00083998_51	115.9
2B	Excalibur_rep_c106048_1224	115.9
2B	Excalibur_c14639_1632	115.9
2B	D_contig64884_675	115.9
2B	Kukri_c43178_438	115.9
2B	tplb0042a21_1091	115.9
2B	tplb0042o21_419	115.9
2B	tplb0053o16_915	115.9
2B	RAC875_c23769_732	115.9
2B	Excalibur_c58231_273	115.9
2B	Kukri_c23983_814	115.9
2B	BS00010729_51	115.9
2B	D_contig12069_831	115.9
2B	RFL_Contig1115_264	115.9
2B	Excalibur_c77068_166	115.9
2B	Tdurum_contig21786_270	116.571
2B	Xgdm87	116.571
2B	Excalibur_c8919_345	117.275
2B	Kukri_c3501_1175	117.275
2B	Excalibur_c94383_157	117.275
2B	BS00072840_51	117.937
2B	BS00072839_51	117.937
2B	Excalibur_c73791_296	117.937
2B	Tdurum_contig41912_402	117.937
2B	D_GDEEGVY02GXWQ0_77	117.937
2B	TA002271.1263	117.937
2B	tplb0042a21_1040	117.937
2B	Excalibur_c48871_625	117.937
2B	Jagger_c2333_93	117.937
2B	wsnp_CAP11_c269_233382	117.937
2B	IAAV8570	117.937
2B	tplb0053o16_838	117.937
2B	wsnp_Ex_c15646_23969140	117.937
2B	BS00032381_51	117.937
2B	RFL_Contig5277_714	117.937
2B	Jagger_c7527_89	117.937
2B	IAAV8475	117.937
2B	GENE.0762_169	117.937
2B	BS00015307_51	117.937
2B	Excalibur_rep_c90986_76	117.937
2B	Excalibur_c48404_59	117.937
2B	BS00065264_51	120.554
2B	RAC875_c3259_673	121.216
2B	JD_c1314_480	122.568
2B	RAC875_c17591_2085	122.568
2B	Tdurum_contig10181_95	123.239
2B	BobWhite_c12256_96	124.564
2B	RAC875_c44901_118	125.235
2B	BobWhite_c23689_742	125.235
2B	wsnp_JD_c7305_8404286	125.911
2B	wsnp_Ku_c28820_38731047	125.911
2B	RAC875_c16287_726	127.912
2B	BS00095525_51	127.912
2B	RFL_Contig2324_729	127.912
2B	RFL_Contig2324_884	127.912
2B	BS00083320_51	127.912
2B	wsnp_Ex_rep_c70934_69795145	127.912
2B	BobWhite_c18406_110	127.912
2B	BS00054751_51	127.912
2B	RAC875_c5082_841	127.912
2B	RAC875_c7602_2109	127.912
2B	CAP12_c3549_159	127.912
2B	Excalibur_c1999_1298	127.912
2B	wsnp_RFL_Contig2324_1803878	127.912
2B	Excalibur_c1999_1130	127.912
2B	Excalibur_c12971_253	127.912
2B	RAC875_c5082_1098	127.912
2B	Kukri_rep_c110277_268	127.912
2B	BS00081138_51	127.912
2B	BS00022863_51	127.912
2B	BS00019095_51	130.546
2B	Kukri_c9049_202	130.546
2B	TA004902.0755	130.546
2B	Kukri_c1947_70	130.546
2B	BobWhite_c13752_400	130.546
2B	TA004710.0394	130.546
2B	RFL_Contig4790_646	130.546
2B	Tdurum_contig67879_504	130.546
2B	RAC875_c48891_476	130.546
2B	Kukri_rep_c68139_172	130.546
2B	RAC875_c2538_206	130.546
2B	RAC875_rep_c69643_488	130.546
2B	IAAV2607	130.546
2B	Kukri_c43821_342	130.546
2B	BS00011599_51	133.18
2B	RAC875_c35873_1894	133.18
2B	IAAV8632	135.849
2B	Excalibur_c1434_428	135.849
2B	barc159	143.548
3A	Kukri_c32377_399	0
3A	Excalibur_c34472_211	0
3A	Tdurum_contig30718_383	0
3A	Tdurum_contig30718_308	0
3A	Tdurum_contig99640_243	0
3A	Excalibur_c27972_320	0
3A	Kukri_c32377_237	0
3A	Tdurum_contig91865_242	1.96179
3A	Kukri_c28917_96	3.2866
3A	Ku_c2359_569	3.2866
3A	Kukri_rep_c102131_826	3.2866
3A	Kukri_rep_c102131_891	3.2866
3A	Kukri_rep_c69423_90	3.2866
3A	Tdurum_contig43788_885	3.2866
3A	RAC875_c8830_241	3.2866
3A	RAC875_rep_c77148_311	3.2866
3A	RAC875_c2464_274	3.2866
3A	RAC875_c2292_647	3.2866
3A	RAC875_c2292_402	3.2866
3A	BS00032524_51	3.2866
3A	GENE.4252_246	3.2866
3A	BS00065468_51	3.2866
3A	Excalibur_c24123_165	3.2866
3A	BS00007502_51	3.2866
3A	Excalibur_c43468_438	3.2866
3A	Tdurum_contig97804_288	21.2647
3A	Tdurum_contig56960_109	21.2647
3A	Tdurum_contig52045_285	21.2647
3A	Tdurum_contig55335_316	21.2647
3A	Tdurum_contig42496_1426	21.2647
3A	Tdurum_contig43850_675	21.2647
3A	Tdurum_contig43850_140	21.2647
3A	TA012401.0794	21.2647
3A	Tdurum_contig30790_154	21.2647
3A	Tdurum_contig12430_156	21.2647
3A	BobWhite_c26555_74	21.2647
3A	wmc640.1	23.5564
3A	wsnp_Ex_rep_c67349_65914945	25.8135
3A	BS00037400_51	25.8135
3A	wsnp_Ra_c42478_49433787	25.8135
3A	BS00089400_51	25.8135
3A	IAAV8565	25.8135
3A	Ku_c101132_412	25.8135
3A	Ra_c9536_594	25.8135
3A	Tdurum_contig11750_414	25.8135
3A	RAC875_c14529_537	25.8135
3A	RAC875_c22333_504	25.8135
3A	Tdurum_contig57753_138	25.8135
3A	Tdurum_contig62502_90	25.8135
3A	Tdurum_contig697_73	25.8135
3A	Tdurum_contig84099_106	25.8135
3A	wsnp_Ex_c11048_17916681	25.8135
3A	wsnp_Ex_c16079_24507688	25.8135
3A	Tdurum_contig11750_142	25.8135
3A	BobWhite_c28950_147	25.8135
3A	barc356	28.0878
3A	wmc21	34.6469
3A	Xgwm133	45.9466
3A_2	BS00010555_51	0
3A_2	Ra_c4373_716	0
3A_2	Kukri_rep_c103394_189	0
3A_2	Ku_c4231_940	0
3A_2	RAC875_c18195_741	0
3A_2	Ra_c4373_453	0
3A_2	wsnp_Ex_c1272_2440011	0
3A_2	CAP7_c9218_89	0
3A_2	BS00077438_51	0
3A_2	JD_c48734_1188	1.38925
3A_2	Tdurum_contig34075_98	1.38925
3A_2	GENE.3665_61	1.38925
3A_2	Ra_c3287_1629	1.38925
3A_2	Ra_c3287_1461	1.38925
3A_2	Tdurum_contig28714_411	1.38925
3A_2	Tdurum_contig28714_240	1.38925
3A_2	Ra_c322_1259	1.38925
3A_2	Tdurum_contig42495_389	8.72623
3A_2	Tdurum_contig50253_766	10.7009
3A_2	RAC875_c52195_324	11.3589
3A_2	GENE.1918_152	12.6837
3A_2	GENE.1918_371	12.6837
3A_2	Tdurum_contig82189_87	12.6837
3A_2	barc314	14.7682
3B	barc218	0
3B	TA002541.0818	8.78495
3B	Kukri_c24606_98	8.78495
3B	Excalibur_c42314_1152	8.78495
3B	RAC875_c13570_484	8.78495
3B	IAAV5729	8.78495
3B	Kukri_c46948_558	8.78495
3B	BobWhite_c12360_401	8.78495
3B	BS00010818_51	8.78495
3B	wsnp_Ex_c33140_41677458	8.78495
3B	RAC875_rep_c110663_1499	8.78495
3B	RAC875_rep_c111648_86	8.78495
3B	wsnp_Ku_c17659_26797674	8.78495
3B	BS00065927_51	8.78495
3B	RAC875_c8830_406	8.78495
3B	RAC875_c2529_1483	8.78495
3B	BS00067499_51	8.78495
3B	Tdurum_contig67690_183	8.78495
3B	Tdurum_contig42485_1862	8.78495
3B	Tdurum_contig97412_402	8.78495
3B	Tdurum_contig19977_210	8.78495
3B	Tdurum_contig31379_183	8.78495
3B	wsnp_CAP12_c2692_1286812	8.78495
3B	Tdurum_contig97412_270	8.78495
3B	Tdurum_contig41261_243	8.78495
3B	Kukri_c63647_1522	8.78495
3B	Ra_c21068_1260	8.78495
3B	Kukri_c54561_272	8.78495
3B	Tdurum_contig31498_210	8.78495
3B	Excalibur_c47078_1842	8.78495
3B	Kukri_c17063_548	8.78495
3B	Tdurum_contig60949_306	8.78495
3B	Tdurum_contig4951_694	8.78495
3B	Ku_c14750_566	8.78495
3B	Kukri_c50943_853	8.78495
3B	Ku_c1976_663	8.78495
3B	Tdurum_contig64530_267	8.78495
3B	Excalibur_c47078_1918	8.78495
3B	Kukri_c27565_61	8.78495
3B	CAP8_c1702_71	8.78495
3B	BS00064312_51	8.78495
3B	wsnp_Ex_c47078_52393295	8.78495
3B	BS00011728_51	8.78495
3B	Excalibur_c8284_580	8.78495
3B	wmc43	13.5289
3B	Excalibur_c30527_559	47.9698
3B	Tdurum_contig67750_272	47.9698
3B	Tdurum_contig67693_344	47.9698
3B	Excalibur_c57658_54	47.9698
3B	Ra_c4329_599	47.9698
3B	Excalibur_c3096_1699	47.9698
3B	IACX11310	47.9698
3B	Tdurum_contig50075_151	47.9698
3B	wsnp_Ex_c3096_5708642	47.9698
3B	wsnp_Ex_c3096_5709257	47.9698
3B	Kukri_rep_c113146_128	47.9698
3B	barc164	50.8097
3B	wsnp_Ex_c3096_5709369	53.6496
3B	Ex_c4757_695	61.8299
3B	Excalibur_c34754_108	65.8655
3B	RAC875_c65292_58	67.3048
3B	Kukri_c11147_22	67.3048
3B	Ku_c12345_328	67.3048
3B	Excalibur_c35526_537	67.3048
3B	BobWhite_rep_c66990_294	67.3048
3B	wsnp_Ex_c3040_5615597	67.9627
3B	BobWhite_c22794_470	67.9627
3B	BobWhite_rep_c66990_212	68.625
3B	Kukri_c14832_407	68.625
3B	Ex_c25520_449	68.625
3B	Excalibur_c8998_469	68.625
3B	Tdurum_contig66511_957	68.625
3B	GENE.1167_104	68.625
3B	IAAV3519	68.625
3B	BS00031402_51	68.625
3B	IAAV8554	68.625
3B	Ra_c44591_213	68.625
3B	BS00040739_51	68.625
3B	Tdurum_contig43498_395	68.625
3B	Tdurum_contig69073_365	68.625
3B	Kukri_c41129_344	68.625
3B	BobWhite_c5430_380	68.625
3B	wsnp_JD_c4413_5541190	68.625
3B	Tdurum_contig55751_406	68.625
3B	wsnp_RFL_Contig2569_2199100	68.625
3B	RFL_Contig2569_2187	68.625
3B	RAC875_rep_c71181_1733	68.625
3B	wsnp_JD_c4413_5541607	68.625
3B	RAC875_c65295_290	68.625
3B	Excalibur_c8208_993	68.625
3B	Excalibur_c2381_214	68.625
3B	Tdurum_contig55751_315	68.625
3B	Tdurum_contig43498_519	68.625
3B	Kukri_c639_2168	68.625
3B	GENE.2105_409	68.625
3B	Kukri_rep_c93484_422	68.625
3B	Kukri_rep_c93484_262	68.625
3B	barc1152	95.309
3B	wmc326	162.59
3B	Jagger_c4951_122	183.615
3B	IAAV1677	183.615
3B	gwm114	221.889
3B	Tdurum_contig93524_791	227.353
3B	Tdurum_contig100787_79	227.353
3B	RAC875_c13425_393	227.353
3B	RAC875_c3417_405	227.353
3B	Kukri_c21041_263	227.353
3B	BS00059618_51	227.353
3B	Kukri_c38065_217	227.353
3B	Kukri_c86043_197	227.353
3B	Tdurum_contig42150_3198	227.353
3B	Tdurum_contig42150_3440	227.353
3B	Kukri_c37097_1849	227.353
3B	Kukri_c37097_1791	227.353
3B	Tdurum_contig12530_278	227.353
3B	BobWhite_c2486_239	227.353
3B	Tdurum_contig42150_3190	227.353
3B	Tdurum_contig31097_254	227.353
3B	RAC875_c13406_65	227.353
3B	RAC875_c35955_210	227.353
3B	Tdurum_contig72057_254	227.353
3B	Tdurum_contig97388_456	227.353
3B	Tdurum_contig83096_345	227.353
3B	RAC875_c13406_329	227.353
3B	Tdurum_contig47292_309	227.353
3B	BS00078572_51	227.353
3B	TA005589.0861	227.353
3B	Tdurum_contig51355_470	227.353
3B	wsnp_RFL_Contig3524_3689801	227.353
3B	BS00085966_51	227.353
3B	Excalibur_c45326_479	227.353
3B	Jagger_c3814_160	227.353
3B	Tdurum_contig51355_601	227.353
3B	Tdurum_contig51355_456	227.353
3B	BS00068141_51	227.353
3B	BS00065708_51	227.353
3B	tplb0048c20_2437	227.353
3B	wsnp_Ku_c35632_44814164	227.353
3B	Excalibur_c29314_719	227.353
3B	RAC875_c5222_290	227.353
3B	RAC875_c48860_106	227.353
3B	TA004381.1229	227.353
3B	RAC875_c58399_104	227.353
3B	EK_08_5169	228.733
3B	EK_02_292495	228.733
3B	BF200774	228.733
3B	usw66_PSP3001	230.747
3B	EI_05_46657	230.747
3B	xgwm247	232.922
3B	gwm340	232.922
3B	gwm247	235.082
3B	gwm181	235.082
4A	D_GDRF1KQ02JZS7N_128	0
4A	BS00106545_51	2.6692
4A	BS00021716_51	2.6692
4A	wsnp_JD_c64_103934	2.6692
4A	Ex_c864_653	11.3067
4A	RAC875_c16277_737	11.3067
4A	Excalibur_c12032_1101	12.6142
4A	Tdurum_contig55438_182	19.9022
4A	Tdurum_contig53373_192	27.8636
4A	Ra_c74035_586	27.8636
4A	Ex_c7626_392	27.8636
4A	Ku_c7594_1179	27.8636
4A	Ex_c7626_444	27.8636
4A	BS00017267_51	32.4516
4A	IAAV8202	32.4516
4A	Kukri_c6549_721	32.4516
4A	Kukri_rep_c101034_516	32.4516
4A	wsnp_Ex_c22913_32130617	33.7591
4A	CAP12_c2677_138	36.3931
4A	RAC875_c58868_397	36.3931
4A	wsnp_BM138178A_Ta_2_1	48.5475
4A	IAAV3697	49.8723
4A	wsnp_Ex_rep_c67145_65628860	49.8723
4A	BobWhite_c5633_59	49.8723
4A	BobWhite_rep_c66057_98	49.8723
4A	TA001426.0323	52.5415
4A	BS00077633_51	53.8752
4A	Kukri_c2005_1312	57.0042
4A	Kukri_rep_c79597_513	57.7735
4A	Kukri_c8815_619	57.7735
4A	TA001195.0515	57.7735
4A	Excalibur_c39621_358	57.7735
4A	Kukri_c8815_531	57.7735
4A	Kukri_c27901_685	57.7735
4A	BobWhite_c23619_138	59.081
4A	Kukri_c43580_342	59.811
4A	RAC875_c6921_1276	59.811
4A	wsnp_Ku_c2114_4088504	59.811
4A	wsnp_Ex_rep_c66426_64644630	59.811
4A	RAC875_c7325_407	59.811
4A	Ra_c108749_837	59.811
4A	wsnp_Ex_rep_c66426_64645835	59.811
4A	wsnp_Ku_c49919_55679171	59.811
4A	Excalibur_c10390_104	59.811
4A	wsnp_Ex_c10390_17007929	59.811
4A	wsnp_Ku_rep_c102728_89637829	59.811
4A	Tdurum_contig10223_195	60.5985
4A	CAP8_c6777_308	63.7032
4A	wsnp_Ex_c31508_40288653	63.7032
4A	GENE.2875_113	69.6522
4A	BobWhite_c31621_148	69.6522
4A	wsnp_Ex_c4220_7623030	69.6522
4A	Kukri_c6199_1183	69.6522
4A	wsnp_Ra_c10536_17322563	69.6522
4A	Tdurum_contig13140_69	69.6522
4A	RAC875_c31051_490	69.6522
4A	Excalibur_c44026_470	69.6522
4A	wsnp_Ku_rep_c76865_75281903	69.6522
4A	barc206	71.2152
4A	Xgwm165A	87.2468
4A	Tdurum_contig17378_1113	122.542
4A	Tdurum_contig17378_436	122.542
4A	Tdurum_contig17378_563	122.542
4A	BS00035122_51	122.542
4A	BS00010925_51	122.542
4A	BS00011273_51	122.542
4A	BS00022596_51	122.542
4A	BS00072629_51	122.542
4A	wsnp_Ku_c45197_52288542	127.13
4A	TA005643.0627	127.13
4A	wsnp_Ex_c13031_20625900	150.742
4A	BS00023151_51	153.411
4A	RAC875_c21369_425	159.36
4A	wsnp_Ku_c4342_7887834	159.36
4A	IACX2890	160.014
4A	Tdurum_contig45263_1272	160.685
4A	RAC875_rep_c111422_140	164.694
4A	Excalibur_c40202_114	164.694
4A	Excalibur_c8658_335	164.694
4A	IAAV3132	164.694
4A	IAAV3480	164.694
4A	Kukri_c19216_123	164.694
4A	wsnp_Ex_c16175_24620865	164.694
4A	wsnp_Ex_c16175_24619793	164.694
4A	Tdurum_contig14947_611	164.694
4A	barc170	167.381
4B	wmc8	0
4B	BS00063809_51	5.65783
4B	BS00039936_51	5.65783
4B	Tdurum_contig47622_234	5.65783
4B	BobWhite_c46938_314	5.65783
4B	BS00060041_51	5.65783
4B	Excalibur_c64208_101	5.65783
4B	Tdurum_contig49608_1323	5.65783
4B	Kukri_c8386_767	5.65783
4B	wsnp_Ex_c17561_26284693	5.65783
4B	Excalibur_c55463_232	5.65783
4B	Tdurum_contig42083_757	5.65783
4B	BobWhite_c1656_845	5.65783
4B	Tdurum_contig42083_1308	5.65783
4B	tplb0025f09_1052	5.65783
4B	RAC875_c22142_333	5.65783
4B	Tdurum_contig42083_1539	5.65783
4B	Tdurum_contig42083_890	5.65783
4B	tplb0025f09_1853	5.65783
4B	tplb0050b23_546	5.65783
4B	Tdurum_contig46867_799	5.65783
4B	Excalibur_c49061_138	5.65783
4B	Tdurum_contig42083_691	5.65783
4B	BS00063011_51	6.32453
4B	Tdurum_contig10967_269	6.99124
4B	Tdurum_contig46867_658	6.99124
4B	Tdurum_contig49608_1185	6.99124
4B	Kukri_rep_c104277_1326	6.99124
4B	BS00011148_51	6.99124
4B	wsnp_BF483640B_Ta_2_2	6.99124
4B	CAP11_rep_c4893_84	6.99124
[truncated: 2,229 more rows]

## Sheet: S1B Table
S1A Table: Linkage Map of Lillian/Vesper Population
Chromosome	Marker	Position
1A	Excalibur_c1358_794	0
1A	Kukri_c5715_141	8.05951
1A	Kukri_c24962_123	10.2653
1A	BS00108090_51	10.2653
1A	wsnp_Ex_c17884_26647833	10.2653
1A	Excalibur_c97691_225	11.3682
1A	RAC875_c5831_1486	11.3682
1A	Kukri_c92306_132	12.0469
1A	RAC875_c10387_685	16.8826
1A	BobWhite_c685_1231	17.3067
1A	Excalibur_c42185_156	17.9854
1A	BS00101392_51	18.3248
1A	BobWhite_c48447_529	18.3248
1A	RAC875_c67106_97	18.3248
1A	Kukri_c35451_857	18.3248
1A	Excalibur_c22240_938	18.9187
1A	IACX9458	18.9187
1A	wsnp_Ex_c1137_2182795	18.9187
1A	RAC875_c7031_488	19.258
1A	RAC875_c85031_525	21.5486
1A	RFL_Contig1118_65	21.8031
1A	tplb0036l23_696	21.8031
1A	BobWhite_c1890_712	21.8031
1A	RFL_Contig1118_1073	21.8031
1A	BS00077492_51	22.1425
1A	BS00110358_51	22.1425
1A	IACX1592	42.8427
1A	Excalibur_c7237_1208	44.2849
1A	RAC875_rep_c111911_116	44.6243
1A	RAC875_c14066_452	44.6243
1A	Excalibur_c7237_1084	44.6243
1A	Kukri_c7579_559	44.6243
1A	RAC875_c10090_963	44.6243
1A	BS00029346_51	45.5575
1A	RFL_Contig5090_1510	46.4907
1A	wsnp_CAP12_c2438_1180601	46.83
1A	RAC875_c826_2186	47.4239
1A	TA003773-0807	47.4239
1A	BS00012210_51	47.4239
1A	IAAV5652	47.4239
1A	RAC875_c89908_105	48.0177
1A	Excalibur_c46833_204	48.3571
1A	wsnp_BE490041A_Ta_2_1	48.3571
1A	RAC875_rep_c104986_200	50.2235
1A	wsnp_Ex_c12117_19381493	50.5629
1A	wsnp_Ex_c12117_19381492	50.5629
1A	Ra_c56967_900	50.5629
1A	BS00048892_51	57.265
1A	RAC875_c41113_109	57.6892
1A	wsnp_Ex_c44049_50205904	58.8769
1A	Excalibur_c55370_192	61.8462
1A	BS00062965_51	64.3064
1A	Ex_c17168_1216	65.579
1A	BS00022625_51	68.0393
1A	RAC875_c46269_387	70.3299
1A	wsnp_BE445121A_Ta_1_8	70.6692
1A	wsnp_Ex_rep_c66980_65419811	70.6692
1A	IAAV2888	70.6692
1A	Ex_c68770_506	71.6024
1A	IAAV814	72.2811
1A	wsnp_Ex_c111741_93530669	72.2811
1A	Tdurum_contig28369_190	72.7053
1A	wsnp_Ku_rep_c107796_93118214	72.7053
1A	wsnp_Ex_c24686_33942264	72.7053
1A	Ex_c60135_528	72.7053
1A	wsnp_Ex_c29914_38896441	72.7053
1A	wsnp_Ex_c2181_4089639	72.7053
1A	wsnp_Ex_c31525_40302140	72.7053
1A	Kukri_c24897_140	72.7053
1A	IAAV3306	72.7053
1A	wsnp_Ex_rep_c103028_88077819	72.7053
1A	wsnp_RFL_Contig2185_1520256	72.7053
1A	Ex_c29914_480	72.7053
1A	BobWhite_c18773_75	72.7053
1A	wsnp_Ex_c3253_5994376	72.9598
1A	wsnp_Ex_c24686_33941368	72.9598
1A	RAC875_c37183_331	72.9598
1A	wsnp_Ex_c31525_40302747	72.9598
1A	Ra_c5696_1556	72.9598
1A	RAC875_c19348_713	72.9598
1A	Kukri_c4099_321	72.9598
1A	wsnp_Ex_c2181_4089788	72.9598
1A	wsnp_Ex_c2749_5091813	72.9598
1A	IAAV1463	72.9598
1A	BobWhite_c34661_208	73.5537
1A	wsnp_Ex_c2389_4477880	73.9779
1A	Ku_c2449_578	73.9779
1A	CAP8_c4610_292	77.541
1A	Kukri_rep_c96140_621	77.7955
1A	RAC875_c9833_297	77.7955
1A	BobWhite_c4942_140	78.7287
1A	Excalibur_c65227_444	79.6619
1A	GENE-0283_330	79.6619
1A	BS00022156_51	81.1042
1A	IAAV4916	81.1042
1A	wsnp_Ex_c15188_23387754	81.1042
1A	BS00021730_51	81.1042
1A	TA001042-0912	81.1042
1A	RFL_Contig5699_1155	81.698
1A	wsnp_Ex_c15170_23366110	82.7161
1A	wsnp_Ex_c6020_10548131	83.3948
1A	wsnp_Ex_c3567_6526582	83.3948
1A	wsnp_Ra_c26956_36503468	83.3948
1A	Ra_c12999_321	83.3948
1A	wsnp_Ex_c26800_36025427	83.7341
1A	Ex_c3567_1048	83.7341
1A	wsnp_Ex_c26800_36025663	83.7341
1A	BS00028874_51	83.7341
1A	Excalibur_c35312_109	83.7341
1A	Excalibur_c27500_469	83.7341
1A	Ex_c23451_720	83.7341
1A	BS00110039_51	83.7341
1A	Excalibur_c34268_81	83.7341
1A	wsnp_Ex_c15852_24239968	83.7341
1A	IAAV3998	83.7341
1A	wsnp_CAP11_c3968_1874257	83.7341
1A	BS00026015_51	83.7341
1A	BS00010287_51	83.7341
1A	BS00077815_51	83.7341
1A	RAC875_rep_c72774_131	83.7341
1A	wsnp_Ex_rep_c66318_64485410	83.7341
1A	BS00022201_51	84.328
1A	Tdurum_contig10996_2485	84.6673
1A	BobWhite_c46349_402	85.0067
1A	Tdurum_contig43360_1592	85.2612
1A	BS00084428_51	85.2612
1A	IACX10924	85.2612
1A	Excalibur_c62832_446	85.2612
1A	RAC875_c41581_176	85.2612
1A	wsnp_Ex_c2178_4086161	85.2612
1A	GENE-0572_334	85.2612
1A	IACX542	85.2612
1A	RAC875_c10506_434	85.2612
1A	IACX9106	85.6005
1A	BS00066549_51	86.2792
1A	wsnp_Ra_c6474_11298812	86.6186
1A	BS00011835_51	86.6186
1A	Kukri_c362_151	86.6186
1A	BS00062969_51	86.6186
1A	Kukri_c28532_103	86.6186
1A	Excalibur_s107771_77	86.6186
1A	IAAV3552	86.6186
1A	Excalibur_rep_c88290_94	86.6186
1A	TA004365-0417	86.6186
1A	GENE-0405_237	86.6186
1A	wsnp_RFL_Contig373_3974834	86.6186
1A	TA003382-0407	86.6186
1A	RFL_Contig5450_993	86.6186
1A	BS00102492_51	86.6186
1A	wsnp_CAP11_c1029_611774	86.6186
1A	BS00077504_51	86.6186
1A	Excalibur_c7692_139	86.6186
1A	wsnp_Ku_rep_c71909_71634013	86.6186
1A	wsnp_Ex_c1959_3692097	86.6186
1A	BS00037255_51	86.6186
1A	BS00022207_51	86.6186
1A	wsnp_Ex_c3142_5808713	86.6186
1A	BS00090408_51	86.6186
1A	wsnp_Ra_c41581_48764320	86.6186
1A	RAC875_c6338_1887	86.6186
1A	RAC875_c49760_107	86.6186
1A	Kukri_c31093_387	86.6186
1A	Kukri_c609_328	86.6186
1A	BS00090634_51	86.6186
1A	Kukri_c362_91	86.6186
1A	BS00031200_51	86.6186
1A	Ku_c2742_638	86.6186
1A	wsnp_CAP7_c323_176386	86.6186
1A	wsnp_Ex_c3142_5808220	86.6186
1A	BS00101116_51	86.6186
1A	IAAV3846	86.6186
1A	BobWhite_c31155_350	86.6186
1A	BobWhite_c3144_473	86.6186
1A	Kukri_c6622_763	86.6186
1A	Ra_c2322_1067	86.6186
1A	Tdurum_contig81558_272	86.6186
1A	wsnp_Ra_c6474_11298858	86.6186
1A	wsnp_Ex_c18196_27006489	86.6186
1A	Excalibur_c20133_87	86.6186
1A	Kukri_c27717_316	86.6186
1A	Excalibur_c65280_322	86.6186
1A	Excalibur_c57766_92	86.6186
1A	BS00011286_51	86.6186
1A	Excalibur_c37474_242	86.6186
1A	RAC875_rep_c105092_114	86.6186
1A	wsnp_Ku_c30921_40705731	86.6186
1A	RAC875_c60610_118	86.6186
1A	GENE-0379_108	86.6186
1A	IACX8300	86.6186
1A	Excalibur_c22728_610	86.6186
1A	Kukri_c25839_487	86.6186
1A	Ra_c11042_1500	86.6186
1A	RAC875_c6338_2719	86.6186
1A	Ex_c14515_218	86.6186
1A	wsnp_Ra_c34203_42948357	86.6186
1A	CAP7_c3885_73	86.6186
1A	Excalibur_rep_c110450_286	86.6186
1A	BS00085851_51	86.6186
1A	BS00064357_51	86.6186
1A	BS00021895_51	86.6186
1A	IACX7695	86.6186
1A	BS00048887_51	86.6186
1A	BS00009866_51	86.6186
1A	Excalibur_c37474_179	86.6186
1A	GENE-0287_28	86.6186
1A	Ra_c2322_174	86.6186
1A	Ra_c26970_1740	86.6186
1A	wsnp_Ex_c15188_23387523	86.6186
1A	BS00064679_51	86.6186
1A	BS00072686_51	86.6186
1A	Ex_c759_2378	86.6186
1A	TA003542-0511	86.6186
1A	wsnp_BE585780A_Ta_2_1	86.6186
1A	BobWhite_c478_1386	86.6186
1A	Ra_c10580_1629	86.6186
1A	IACX7921	86.6186
1A	wsnp_RFL_Contig2808_2585736	86.6186
1A	IAAV742	86.8731
1A	wsnp_Ex_c3365_6183009	87.2124
1A	IAAV1851	87.2124
1A	RAC875_c42104_639	87.2124
1A	wsnp_Ex_c8666_14522816	87.2124
1A	JD_c50373_20	87.5518
1A	wsnp_Ex_rep_c66282_64438053	87.5518
1A	Excalibur_c64855_328	87.5518
1A	RAC875_c37025_2027	87.5518
1A	BobWhite_c22256_79	88.1456
1A	wsnp_Ra_c7847_13421750	88.1456
1A	BS00033760_51	88.1456
1A	BS00076538_51	88.1456
1A	wsnp_Ex_c2389_4477552	88.1456
1A	wsnp_Ex_c591_1177097	88.1456
1A	Kukri_c24402_564	88.1456
1A	wsnp_BF478737A_Ta_2_1	88.1456
1A	RAC875_c2313_887	88.1456
1A	Jagger_c6610_109	88.1456
1A	Kukri_c26260_746	88.1456
1A	wsnp_Ex_rep_c67065_65532802	88.1456
1A	Kukri_c29652_858	88.1456
1A	wsnp_Ra_c20163_29413615	88.1456
1A	wsnp_Ex_rep_c70593_69508988	88.1456
1A	wsnp_Ex_c11697_18821490	88.1456
1A	wsnp_Ex_c3963_7179699	88.1456
1A	IAAV839	88.1456
1A	Ra_c7062_430	88.1456
1A	Excalibur_c63243_361	88.1456
1A	wsnp_Ex_c13724_21535046	88.1456
1A	Tdurum_contig27840_865	88.1456
1A	Ex_c2389_1828	88.1456
1A	BS00026917_51	88.1456
1A	wsnp_Ex_c8374_14111734	88.1456
1A	wsnp_Ex_c8162_13799067	88.1456
1A	wsnp_Ex_c6075_10637792	88.1456
1A	wsnp_Ex_c7258_12461939	88.485
1A	Ex_c9201_714	88.485
1A	GENE-0431_573	88.485
1A	BS00067277_51	88.485
1A	wsnp_JD_rep_c49359_33578909	88.485
1A	wsnp_Ex_c13783_21613564	88.485
1A	wsnp_Ex_c26098_35349418	88.485
1A	RAC875_c4878_170	88.485
1A	GENE-0431_601	88.485
1A	Ex_c2389_1834	88.485
1A	wsnp_Ex_c9872_16271161	88.485
1A	GENE-2795_120	88.485
1A	RAC875_c53095_51	88.485
1A	Ex_c27351_850	88.485
1A	RAC875_c7847_1352	88.485
1A	tplb0032d09_1393	88.485
1A	Excalibur_c2389_90	88.485
1A	Tdurum_contig20581_256	88.485
1A	wsnp_Ex_rep_c67763_66441222	88.485
1A	Ku_c2898_1284	88.485
1A	wsnp_Ex_rep_c67665_66326492	88.485
1A	wsnp_Ex_c50235_54588957	88.485
1A	wsnp_Ex_c8101_13712260	88.485
1A	wsnp_Ex_c645_1273901	88.485
1A	Kukri_c12000_1447	88.485
1A	wsnp_Ex_c6934_11953178	88.485
1A	wsnp_Ex_rep_c66875_65276404	88.485
1A	wsnp_Ex_rep_c66767_65124989	88.485
1A	Kukri_c8682_360	88.485
1A	BS00087437_51	88.485
1A	wsnp_Ex_rep_c105244_89727546	88.485
1A	wsnp_Ex_c2389_4477621	88.485
1A	RAC875_c40579_501	88.485
1A	RAC875_c2021_1417	88.485
1A	wsnp_RFL_Contig1736_858448	88.485
1A	BS00003813_51	88.485
1A	wsnp_Ex_rep_c104050_88861052	88.485
1A	wsnp_Ku_rep_c68419_67400635	88.485
1A	wsnp_Ex_c43586_49862663	88.485
1A	RAC875_c25442_231	88.485
1A	wsnp_Ex_c18662_27538313	88.485
1A	RAC875_rep_c76047_63	88.485
1A	BS00076668_51	88.485
1A	Ex_c801_555	88.485
1A	BS00080438_51	88.485
1A	BobWhite_c45409_389	88.485
1A	Ra_c16532_425	88.485
1A	IACX7767	88.485
1A	BS00044052_51	88.485
1A	IAAV5581	88.485
1A	wsnp_Ex_c45880_51550172	88.485
1A	Ex_c2389_1634	88.485
1A	wsnp_Ex_c19730_28728245	88.485
1A	wsnp_Ex_c48375_53299028	88.485
1A	RAC875_c9965_354	88.485
1A	wsnp_Ex_rep_c66382_64577768	88.485
1A	wsnp_Ex_c40942_47886087	88.485
1A	wsnp_Ra_rep_c105422_89367749	88.485
1A	wsnp_Ex_rep_c69775_68731015	88.485
1A	wsnp_Ex_c2389_4478587	88.485
1A	wsnp_Ex_c39661_46902650	88.485
1A	wsnp_Ex_c2972_5477975	88.485
1A	wsnp_Ex_c21450_30588044	88.485
1A	Excalibur_c6141_1337	88.485
1A	wsnp_Ex_c3747_6824863	88.485
1A	wsnp_Ex_c11374_18361760	88.485
1A	Ku_c2898_1247	88.485
1A	BS00010004_51	88.485
1A	BS00037007_51	88.485
1A	Excalibur_c6255_1119	88.485
1A	RAC875_c2202_1097	88.485
1A	RAC875_c85778_184	88.485
1A	RAC875_rep_c72400_1791	88.485
1A	wsnp_Ex_c17684_26426785	88.485
1A	wsnp_Ex_c25220_34487119	88.485
1A	RFL_Contig5894_1307	88.485
1A	wsnp_Ex_c44498_50537128	88.485
1A	wsnp_Ex_rep_c105244_89727666	88.485
1A	IAAV7414	88.485
1A	Ku_c2898_221	88.485
1A	wsnp_Ex_c14733_22819350	88.485
1A	wsnp_Ex_c645_1273590	88.485
1A	wsnp_Ex_rep_c105244_89727820	88.485
1A	GENE-0561_101	88.485
1A	RAC875_c18355_804	88.485
1A	Excalibur_c11374_1126	88.485
1A	CAP11_c2984_419	88.485
1A	Excalibur_c44731_1000	88.485
1A	IAAV2342	88.485
1A	BS00067330_51	88.485
1A	IAAV5756	88.485
1A	wsnp_Ex_c28165_37310070	88.485
1A	BS00030644_51	88.485
1A	Ex_c801_820	88.485
1A	RAC875_c21620_1359	88.485
1A	wsnp_Ku_c3468_6420199	88.485
1A	Kukri_c93273_605	88.485
1A	IAAV8824	88.485
1A	Kukri_c26669_515	88.485
1A	RAC875_rep_c70404_755	88.485
1A	wsnp_Ex_c2389_4479047	88.485
1A	wsnp_Ex_c2389_4479352	88.485
1A	wsnp_Ku_rep_c104517_90964418	88.485
1A	BobWhite_c44224_71	88.485
1A	Kukri_rep_c101218_200	88.485
1A	RAC875_c2021_898	88.485
1A	wsnp_Ex_c14733_22819625	88.485
1A	wsnp_Ex_c17684_26426672	88.485
1A	wsnp_Ex_c6826_11775106	88.485
1A	BS00066308_51	88.485
1A	BS00003758_51	88.485
1A	IAAV8664	88.485
1A	wsnp_CAP12_c2645_1267978	88.485
1A	wsnp_Ex_c15722_24074399	88.485
1A	wsnp_Ex_c39661_46902689	88.485
1A	wsnp_Ex_c49829_54319220	88.485
1A	BobWhite_c24113_529	88.485
1A	BobWhite_c4664_307	88.485
1A	GENE-0041_182	88.485
1A	RAC875_c2313_410	88.485
1A	RAC875_c7305_75	88.485
1A	wsnp_Ex_c41237_48104282	88.485
1A	wsnp_Ex_c66106_64268316	88.485
1A	GENE-0561_311	88.485
1A	Kukri_c23382_1431	88.485
1A	wsnp_Ex_rep_c68183_66958099	88.485
1A	BobWhite_c20703_141	88.485
1A	Ex_c3799_2429	88.485
1A	Excalibur_c63753_211	88.485
1A	Excalibur_rep_c106065_511	88.485
1A	Kukri_rep_c81206_235	88.485
1A	Ra_c16532_954	88.485
1A	RAC875_c7891_426	88.485
1A	BS00022426_51	90.8604
1A	Excalibur_c24041_794	91.8785
1A	wsnp_Ex_c9979_16421462	93.2359
1A	wsnp_Ex_c14361_22341570	95.1023
1A	wsnp_Ex_c10257_16825240	95.4416
1A	Ku_c23960_333	95.781
1A	Tdurum_contig50221_210	96.5445
1A	Kukri_c22434_513	98.7503
1A	wsnp_Ra_c2895_5488879	99.5138
1A	wsnp_Ex_c32590_41222878	125.05
1A	BS00088035_51	125.05
1A	BobWhite_c46007_582	125.05
1A	Kukri_c54678_88	125.983
1A	wsnp_Ex_c22284_31478675	126.831
1A	IAAV6234	127.171
1A	Excalibur_c50394_199	127.171
1A	RAC875_c32979_440	127.171
1A	Ex_c1997_1238	127.51
1A	JD_c6544_506	127.51
1A	wsnp_Ex_c1997_3755945	127.765
1A	wsnp_Ex_c1997_3757508	127.765
1A	wsnp_Ex_c1997_3757415	127.765
1A	RAC875_c80876_67	128.443
1A	BS00022158_51	128.443
1A	Kukri_c49170_655	129.037
1A	wsnp_Ku_c23012_32893918	129.037
1A	Excalibur_c44668_382	129.292
1A	BobWhite_c104_89	135.23
1A	Ku_c8992_405	151.858
1A	wsnp_Ex_rep_c102067_87313597	153.046
1A	RAC875_rep_c105766_652	153.046
1A	wsnp_Ex_rep_c102067_87314043	153.046
1A	Tdurum_contig56158_60	153.046
1A	BS00085366_51	153.046
1A	IAAV130	153.046
1A	RAC875_c12348_720	153.046
1A	RFL_Contig5334_831	154.064
1A	RFL_Contig5334_1969	154.403
1A	Ex_c2226_244	154.658
1A	BS00080076_51	154.658
1A	BS00095510_51	154.658
1A	wsnp_CAP11_c1815_982483	154.658
1A	RAC875_c32379_216	154.997
1A	BS00078085_51	155.337
1A	Excalibur_c40808_585	161.021
1A	wsnp_CAP11_c29_68486	161.954
1A	wsnp_Ex_c9534_15793556	162.548
1A	RFL_Contig1493_657	162.887
1A	Kukri_c82086_387	163.481
1A	Ra_c8027_1021	163.481
1A	RAC875_c16824_202	163.481
1A	Tdurum_contig47345_284	163.481
1A	RFL_Contig399_1005	163.481
1A	wsnp_Ex_c13955_21833712	163.82
1A	wsnp_Ex_c23143_32376622	164.075
1A	Excalibur_c21534_1436	164.414
1A	RAC875_c49433_308	164.414
1A	RFL_Contig399_1148	164.753
1A	JD_c20553_448	166.281
1A	wsnp_JD_c20553_18260620	166.281
1A	Ra_c5683_2584	166.281
1A	IAAV3695	166.705
1A	Excalibur_rep_c110054_341	166.705
1A	Kukri_c14635_73	166.705
1A	BobWhite_c20553_568	166.705
1A	wsnp_JD_c20553_18260731	166.705
1A	wsnp_Ex_c6488_11266589	166.705
1A	JD_c285_1438	167.299
1A	Kukri_c47131_569	167.299
1A	wsnp_Ex_c19353_28290393	167.299
1A	tplb0031l06_747	167.299
1A	Tdurum_contig12152_63	167.977
1A	BS00034899_51	170.438
1A	CAP8_c2942_99	170.438
1A	BobWhite_c5242_400	179.345
1A	TA002362-0785	179.345
1A	RAC875_c7563_273	179.345
1A	wsnp_Ex_c30552_39457767	179.345
1A	wsnp_Ex_rep_c68171_66944702	179.6
1A	RAC875_c5016_314	179.939
1A	Excalibur_c30974_65	181.466
1A	Kukri_c19251_236	181.466
1A	RAC875_c47930_448	181.466
1A	Kukri_c67703_174	181.466
1A	RAC875_c21673_641	181.466
1A	RAC875_rep_c69152_184	181.466
1A	BobWhite_c46857_82	181.466
1A	wsnp_Ra_c4184_7637695	181.806
1A	RAC875_rep_c108284_98	181.806
1A	wsnp_CAP12_rep_c8598_3608465	182.4
1A	Tdurum_contig83247_74	182.4
1A	CAP7_c4277_191	182.739
1A	Tdurum_contig78830_745	182.739
1A	wsnp_Ra_rep_c108284_91604017	183.333
1A	wsnp_Ex_c34594_42877119	183.672
1A	wsnp_Ex_c34594_42877243	183.672
1A	wsnp_Ex_c12399_19776420	183.672
1A	BS00072408_51	183.672
1A	Tdurum_contig80278_250	183.672
1A	BS00056547_51	185.114
1A	RAC875_c1599_342	200.046
1A	Excalibur_rep_c101018_254	200.385
1A	BobWhite_c31322_391	200.385
1A	wsnp_JD_c6664_7807201	200.385
1A	Excalibur_c17320_833	200.385
1A	BobWhite_c6664_644	200.724
1A	BS00022824_51	204.033
1A	BS00023114_51	204.033
1A	wsnp_Ex_c271_521429	206.154
1A	Excalibur_c85499_232	206.154
1A	wsnp_Ex_rep_c66872_65273904	206.154
1A	wsnp_Ku_rep_c69362_68705297	206.154
1A	wsnp_Ex_c11939_19147514	206.154
1A	wsnp_Ex_rep_c69932_68893867	206.493
1A	Ku_c20664_262	206.493
1A	BobWhite_c12305_959	206.493
1A	Excalibur_c10538_1153	206.493
1A	RAC875_c52947_84	206.493
1A	Tdurum_contig29886_139	206.493
1A	wsnp_Ex_c11939_19147421	206.493
1A	wsnp_Ex_rep_c66872_65273203	206.493
1A	wsnp_Ex_c1557_2973321	206.493
1A	Tdurum_contig70803_475	206.493
1A	wsnp_Ex_c11939_19147790	206.493
1A	wsnp_JD_rep_c65095_41464278	206.493
1A	wsnp_Ex_c11939_19147602	206.493
1A	wsnp_Ku_c12441_20092792	206.493
1A	IAAV4238	206.833
1A	RAC875_c62550_470	206.833
1A	Kukri_c36428_156	206.833
1A	Kukri_c19837_432	206.833
1A	wsnp_Ex_c36911_44767554	206.833
1A	IAAV1930	206.833
1A	wsnp_Ex_rep_c103474_88421290	206.833
1A	Kukri_c65610_572	206.833
1A	BS00065170_51	206.833
1A	IAAV6100	206.833
1A	Tdurum_contig84252_155	206.833
1A	BS00021990_51	206.833
1A	wsnp_Ex_c48407_53323483	206.833
1A	RAC875_c11016_495	206.833
1A	RAC875_c68350_61	206.833
1A	wsnp_Ex_c3201_5910642	207.087
1A	Ex_c3201_1046	207.426
1A	wsnp_Ex_c9918_16332583	207.766
1A	GENE-0543_577	207.766
1A	wsnp_Ex_rep_c67474_66076379	207.766
1A	Excalibur_c41592_100	207.766
1A	RAC875_c57566_61	207.766
1A	wsnp_Ex_c6476_11246531	208.105
1A	BobWhite_c10251_382	208.105
1A	IAAV2162	208.105
1A	BS00035273_51	208.105
1A	GENE-0543_1074	208.105
1A	Excalibur_c12932_2102	208.105
1A	wsnp_Ex_c12932_20486842	208.105
1A	Kukri_c4204_1946	208.105
1A	BS00108591_51	208.105
1A	BS00070991_51	208.105
1A	BS00070695_51	208.105
1A	Excalibur_c27376_74	208.105
1A	Ku_c32704_43	208.105
1A	BS00075271_51	208.105
1A	Tdurum_contig11349_810	208.105
1A	wsnp_Ex_rep_c67492_66096650	208.105
1A	Excalibur_c46365_304	208.105
1A	BS00062759_51	208.105
1A	BS00067170_51	208.105
1A	RAC875_c63359_1446	208.105
1A	RAC875_c5119_2696	208.105
1A	Kukri_c4204_1346	208.699
1A	BS00067221_51	208.699
1A	BS00064087_51	208.699
1A	Excalibur_rep_c67492_1119	208.699
1A	wsnp_RFL_Contig3850_4199825	208.699
1A	wsnp_Ex_c1861_3507281	208.699
1A	GENE-0543_113	209.038
1A	BS00108585_51	209.038
1A	Kukri_rep_c115657_255	209.038
1A	IAAV1301	209.293
1A	wsnp_Ex_c412_814247	209.293
1A	BS00022797_51	209.293
1A	CAP7_c1295_62	209.632
1A	RAC875_rep_c71921_672	209.632
1A	RAC875_c85550_73	209.632
1A	wsnp_Ex_c3887_7051325	209.632
1A	RFL_Contig2961_1806	209.632
1A	Excalibur_s112663_236	209.632
1A	wsnp_Ex_c750_1474300	209.632
1A	RFL_Contig858_2219	209.632
1A	wsnp_Ex_c52086_55808126	209.632
1A	Kukri_c34242_404	209.632
1A	RAC875_c20823_707	209.632
1A	Excalibur_c65931_377	209.632
1A	CAP11_c5573_163	209.632
1A	RAC875_c85550_52	209.632
1A	BS00021780_51	209.632
1A	Kukri_c22011_1447	209.632
1A	Excalibur_c17004_1396	209.632
1A	wsnp_Ex_c2918_5381441	209.632
1A	Tdurum_contig47006_2711	209.632
1A	Tdurum_contig47006_1105	209.972
1A	tplb0059i08_441	209.972
1A	Kukri_c18608_135	209.972
1A	RAC875_c29059_648	210.311
1A	Kukri_c43479_207	210.565
1A	IAAV8446	211.244
1A	Excalibur_c46365_442	211.244
1A	Kukri_rep_c69829_735	211.244
1A	Excalibur_c27873_84	211.923
1A	RFL_Contig4538_484	213.195
1A	wsnp_JD_c12333_12595897	214.468
1A	wsnp_Ex_c4186_7560575	215.401
1A	RAC875_c43389_105	215.401
1A	Kukri_c18608_729	215.401
1A	Kukri_c17412_1249	216.928
1A	BS00084995_51	216.928
1A	IAAV2844	217.946
1A	wsnp_Ku_c5687_10068945	219.388
1A	GENE-0171_133	221.425
1A	BobWhite_c1027_1127	223.8
1A	Kukri_c4204_1673	223.8
1B	Excalibur_c27798_1068	0
1B	wsnp_Ex_c9960_16397347	0.9
1B	RAC875_c92464_53	1.4
1B	BS00071465_51	1.4
1B	Excalibur_c7035_155	1.4
1B	BS00032364_51	15.1
1B	RAC875_c30569_210	15.1
1B	BS00107829_51	15.6
1B	wsnp_Ra_c23758_33291657	17.2
1B	Excalibur_c32708_515	17.6
1B	wsnp_Ex_c34966_43196962	18.4
1B	wsnp_CAP11_c4558_2144436	19.2
1B	wsnp_Ku_c9971_16598986	19.5
1B	wsnp_Ex_c3681_6716255	20.3
1B	wsnp_Ex_rep_c68712_67571580	20.7
1B	wsnp_Ra_c2027_3945713	20.7
1B	BobWhite_c346_253	20.7
1B	Kukri_c34894_112	20.7
1B	wsnp_Ra_c2027_3945764	20.7
1B	Ra_c3083_982	20.7
1B	GENE-0505_443	20.7
1B	RAC875_c51240_89	20.7
1B	GENE-1150_214	20.7
1B	RAC875_c865_1936	20.7
1B	Kukri_c51474_334	20.7
1B	Tdurum_contig20191_171	20.7
1B	RAC875_s105188_92	20.7
1B	wsnp_Ex_c3681_6715277	20.7
1B	BS00023179_51	20.7
1B	IAAV2287	20.7
1B	BS00095568_51	20.7
1B	Kukri_c75097_56	20.7
1B	wsnp_Ex_c2025_3799847	20.7
1B	wsnp_CAP7_c940_480745	20.7
1B	IAAV5704	20.7
1B	Excalibur_c85140_173	20.7
1B	wsnp_Ex_c22006_31180883	21.4
1B	wsnp_Ex_c22006_31181239	21.4
1B	wsnp_Ex_c17452_26163496	21.8
1B	wsnp_Ex_c52474_56060204	21.8
1B	wsnp_CAP11_c76_113375	22.1
1B	BS00073530_51	22.1
1B	Kukri_c4951_503	22.5
1B	wsnp_Ra_c6724_11703420	22.5
1B	RAC875_c8662_547	28.3
1B	RAC875_c8662_917	30.6
1B	BS00022104_51	31.5
1B	IAAV2764	32.6
1B	wsnp_Ex_c37635_45347415	32.6
1B	Kukri_c12936_1505	33
1B	Excalibur_c55805_316	33.4
1B	RAC875_c7236_3265	33.4
1B	Excalibur_c9495_322	33.4
1B	Kukri_c31554_437	33.4
1B	Kukri_rep_c101550_113	33.4
1B	wsnp_Ra_c21132_30487331	33.4
1B	Ku_c28949_178	33.4
1B	BS00063885_51	33.4
1B	Excalibur_rep_c67757_264	33.4
1B	wsnp_RFL_Contig4726_5654774	33.4
1B	Tdurum_contig42156_1469	33.4
1B	Excalibur_rep_c106001_513	33.4
1B	wsnp_Ex_c9902_16309166	33.4
1B	Excalibur_s113941_196	33.4
1B	BobWhite_c13450_2100	33.4
1B	CAP7_c1241_128	33.8
1B	BobWhite_c1456_615	33.8
1B	BobWhite_c4236_410	33.8
1B	BS00011450_51	33.8
1B	tplb0029b01_1022	33.8
1B	GENE-0522_336	33.8
1B	GENE-0227_217	33.8
1B	BobWhite_c8713_420	33.8
1B	Excalibur_c10319_229	33.8
1B	tplb0029b01_123	33.8
1B	BS00010352_51	34.2
1B	RAC875_c3457_65	34.2
1B	Excalibur_c32608_500	34.2
1B	TA004324-0491	34.2
1B	Excalibur_c27675_1815	34.2
1B	Excalibur_c51643_145	34.2
1B	RAC875_c8662_140	34.2
1B	Excalibur_c27675_912	34.2
1B	Kukri_rep_c106406_265	34.2
1B	RAC875_c8662_762	34.2
1B	Tdurum_contig29769_202	34.2
1B	RAC875_c21274_235	34.2
1B	RAC875_c3457_303	34.2
1B	Kukri_rep_c111517_289	34.2
1B	Excalibur_c56657_282	34.5
1B	wsnp_Ex_c17238_25895129	34.5
1B	wsnp_JD_c4444_5575748	34.5
1B	TA015141-0717	34.5
1B	BobWhite_c24761_508	34.9
1B	Excalibur_c109123_462	34.9
1B	RAC875_c21598_248	35.3
1B	RAC875_c25006_490	35.3
1B	RAC875_rep_c72356_51	35.3
1B	Excalibur_c10528_347	35.3
1B	wsnp_BE399980B_Ta_2_1	35.3
1B	Kukri_c16382_396	36.4
1B	GENE-2162_720	36.7
1B	RAC875_c51813_182	37.1
1B	Ku_c16382_213	37.5
1B	Excalibur_c13573_230	37.8
1B	Kukri_rep_c108791_458	38.3
1B	Kukri_c15972_390	38.3
1B	IAAV7043	38.3
1B	RAC875_c90431_275	38.3
1B	BobWhite_c19310_368	38.3
1B	Excalibur_c89515_95	38.3
1B	Ku_c13532_1753	38.3
1B	BS00031948_51	38.3
1B	RAC875_c60360_389	38.3
1B	BS00070198_51	38.3
1B	BobWhite_c9316_300	38.3
1B	BS00010992_51	38.3
1B	Kukri_c49685_617	38.3
1B	Ex_c17493_551	38.3
1B	RAC875_c47137_112	38.3
1B	Kukri_c11587_131	38.3
1B	RAC875_c8849_134	38.3
1B	Kukri_c19832_777	38.3
1B	Kukri_c5098_1902	38.3
1B	RAC875_c75885_302	38.3
1B	Kukri_c6135_150	38.3
1B	Ex_c9403_942	38.3
1B	Ra_c15153_324	38.3
1B	Kukri_c11587_99	38.3
1B	Ku_c13532_1765	39.5
1B	Ex_c40520_1484	40.7
1B	wsnp_Ex_c20975_30093038	40.7
1B	Ku_c11706_457	40.7
1B	Kukri_c11706_1896	40.7
1B	Kukri_c29582_126	40.7
1B	Ku_c11706_149	41
1B	Ku_c3998_883	41.8
1B	Ku_c60287_908	41.8
1B	Ra_c455_283	41.8
1B	Kukri_c17540_394	41.8
1B	Ku_c3695_1696	41.8
1B	Excalibur_c7954_672	41.8
1B	Ku_c5960_328	41.8
1B	Ra_c34328_900	42.5
1B	Kukri_c24120_83	42.5
1B	BS00086576_51	42.5
1B	Kukri_c18679_401	42.5
1B	Kukri_rep_c112099_98	42.5
1B	Ku_c58871_938	42.5
1B	RAC875_c17883_882	42.5
1B	Ra_c34328_913	42.5
1B	BS00095478_51	42.5
1B	BS00095477_51	42.5
1B	IAAV4349	42.5
1B	Ra_c71421_387	42.5
1B	Kukri_c6027_66	42.5
1B	Ku_c51817_331	42.5
1B	BS00001364_51	42.5
1B	RAC875_c28894_526	42.5
1B	Ku_c18680_777	42.9
1B	Ex_c7127_307	42.9
1B	Ku_c2189_853	42.9
1B	IAAV7575	42.9
1B	BS00067706_51	42.9
1B	Ku_c4941_1255	42.9
1B	Excalibur_c2541_874	42.9
1B	CAP11_c6999_233	43.2
1B	IACX6621	43.6
1B	CAP11_c7652_277	45.3
1B	BS00023044_51	45.3
1B	Kukri_c52098_246	47.3
1B	Ex_c17493_1618	48
1B	GENE-0480_265	68.6
1B	Kukri_c9593_381	68.6
1B	BS00067512_51	68.6
1B	BS00029730_51	68.6
1B	wsnp_BG274294B_Ta_2_3	68.6
1B	GENE-1476_579	68.6
1B	Excalibur_c8613_1266	68.6
1B	RAC875_c22886_235	68.6
1B	BS00038643_51	68.6
1B	BS00048610_51	68.6
1B	Ku_c3647_769	69.4
1B	Ku_c3647_2429	69.4
1B	TA004081-0677	69.4
1B	IAAV3567	69.4
1B	Tdurum_contig42797_2922	69.8
1B	wsnp_Ku_c23096_32987510	69.8
1B	wsnp_Ex_c5098_9047611	69.8
1B	wsnp_JD_c6331_7499499	69.8
1B	BobWhite_c33069_114	69.8
1B	Kukri_c53642_89	69.8
1B	IACX9308	70.1
1B	BS00010625_51	70.1
1B	wsnp_Ex_rep_c69766_68723140	70.1
1B	wsnp_Ex_c21559_30710510	70.1
1B	GENE-0120_431	70.5
1B	wsnp_Ex_c8625_14468525	70.5
1B	wsnp_Ex_c18462_27305612	70.5
1B	GENE-0120_397	70.5
1B	BS00067769_51	70.9
1B	RAC875_c16391_426	70.9
1B	Tdurum_contig17040_253	71.3
1B	Tdurum_contig48523_1365	71.3
1B	Tdurum_contig21894_234	71.3
1B	Tdurum_contig79899_540	71.3
1B	BS00089563_51	71.3
1B	CAP8_c818_370	71.3
1B	IACX9183	71.6
1B	IACX4461	72
1B	wsnp_Ex_c58292_59652859	72
1B	Tdurum_contig48523_1838	72
1B	Kukri_c8235_371	72
1B	Kukri_rep_c115898_504	72
1B	BS00088039_51	72.4
1B	BS00067971_51	72.8
1B	wsnp_Ex_rep_c101231_86636951	72.8
1B	BS00069047_51	73.2
1B	Ra_c698_1987	73.6
1B	BS00086854_51	74
1B	BobWhite_c48550_198	74.8
1B	BS00069045_51	74.8
1B	Tdurum_contig42755_379	74.8
1B	RAC875_rep_c109215_398	75.3
1B	BobWhite_c41673_67	75.3
1B	BS00065217_51	81.9
1B	RAC875_c55891_712	82.3
1B	Tdurum_contig42852_667	82.3
1B	IACX6064	82.3
1B	BS00003934_51	82.3
1B	RAC875_c55891_659	82.3
1B	Excalibur_c14911_976	82.3
1B	Tdurum_contig8158_269	83
1B	D_GBUVHFX01API9H_416	111.7
1B	CAP11_rep_c7035_189	112.8
1B	Tdurum_contig57927_460	113.2
1B	Tdurum_contig57927_171	113.2
1B	tplb0043k02_1114	118.6
1B	CAP12_c544_164	118.6
1B	tplb0043k02_463	119
1B	Ra_c17685_927	120.1
1B	RAC875_c30786_411	120.1
1B	BobWhite_c13124_430	120.5
1B	BS00107675_51	121.6
1B	Kukri_c63336_621	121.6
1B	CAP12_c6260_154	121.6
1B	BS00068327_51	121.6
1B	RAC875_c46093_492	121.6
1B	Tdurum_contig16606_648	121.6
1B	TA001769-0538	121.6
1B	Kukri_c18109_475	122
1B	RAC875_c13258_955	122
1B	Tdurum_contig777_260	122
1B	RAC875_c7357_1107	122
1B	Kukri_c18109_682	122
1B	Kukri_c18109_649	122
1B	BobWhite_c26569_190	122.3
1B	Excalibur_c10111_127	122.7
1B	tplb0043a07_880	122.7
1B	Ra_c7324_1464	122.7
1B	wsnp_RFL_Contig3738_3992954	122.7
1B	RAC875_rep_c70332_961	122.7
1B	BS00084216_51	122.7
1B	Kukri_c5357_323	122.7
1B	Excalibur_c10111_85	122.7
1B	Excalibur_rep_c68706_1084	122.7
1B	tplb0034e16_925	122.7
1B	tplb0043a07_1521	122.7
1B	wsnp_Ex_rep_c67098_65573819	122.7
1B	Ra_c7324_527	122.7
1B	tplb0034e16_1165	122.7
1B	BobWhite_c5655_300	123.9
1B	RAC875_c27001_579	125.2
1B	Tdurum_contig93532_89	128.6
1B	TA004946-0577	128.6
1B	IAAV1549	128.6
1B	IAAV1167	128.6
1B	BobWhite_c2027_84	128.6
1B	BobWhite_c2027_215	128.6
1B	Excalibur_c11980_619	128.6
1B	Kukri_c39223_831	128.6
1B	Ex_c25733_348	136
1B	CAP11_rep_c4760_280	137.5
1B	CAP11_c599_115	139.2
1B	RFL_Contig1823_1044	141.9
1B	Tdurum_contig50988_500	141.9
1B	Tdurum_contig11216_942	141.9
1B	Jagger_c3757_131	141.9
1B	BobWhite_c23617_167	141.9
1B	BS00109244_51	141.9
1B	wsnp_Ex_c13878_21738866	148.8
1B	BS00068077_51	148.8
1B	BS00077498_51	148.8
1B	IAAV565	148.8
1B	BS00035268_51	148.8
1B	IACX5803	148.8
1B	Excalibur_c49496_705	148.8
1B	BS00035267_51	148.8
1B	RFL_Contig16_132	149.2
1B	Kukri_c25512_53	149.2
1B	D_contig12192_450	149.2
1B	wsnp_Ex_c26296_35541303	149.2
1B	wsnp_CAP7_c266_144809	149.2
1B	IACX2984	149.2
1B	RFL_Contig2971_282	149.2
1B	wsnp_JD_c14411_14148961	151
1B	BobWhite_c40868_120	151.3
1B	wsnp_Ra_c53181_56932563	163.6
1B	wsnp_RFL_Contig2403_1927045	163.6
1B	Kukri_c18230_1633	163.6
1B	RAC875_c4047_90	163.9
1B	GENE-0568_419	163.9
1B	Kukri_c1565_111	163.9
1B	RAC875_c11491_739	163.9
1B	Kukri_c11000_1769	163.9
1B	BS00028747_51	163.9
1B	RFL_Contig3683_668	163.9
1B	Excalibur_c88292_114	164.3
1B	IAAV5949	165.4
1B	RAC875_c9082_267	167.3
1B	wsnp_Ex_c38849_46284348	167.3
1B	BobWhite_c8293_236	167.7
1B	Kukri_rep_c103550_213	167.7
1B	Tdurum_contig4904_2923	167.7
1B	wsnp_CAP11_rep_c4138_1957291	167.7
1B	wsnp_Ex_c4436_7981037	168
1B	wsnp_Ex_c4436_7981188	168
1B	wsnp_CAP11_rep_c4138_1957470	168.4
1B	Tdurum_contig61914_169	168.8
1B	IAAV4844	169.5
1B	Ex_c4436_1947	169.9
1B	CAP7_rep_c6352_375	170.7
1B	Excalibur_c35888_208	171.5
1B	Kukri_c56333_106	171.8
1B	RAC875_c16292_499	172.9
1B	Excalibur_c64479_512	173.3
1B	IAAV1913	174
1B	BobWhite_s64871_104	174
1B	BS00066052_51	174
1B	BobWhite_rep_c50057_164	174
1B	BS00083500_51	174.4
1B	Tdurum_contig93330_263	174.4
1B	Tdurum_contig93330_656	174.7
1B	Tdurum_contig62905_530	175.1
1B	IACX17310	175.1
1B	wsnp_CAP11_c2596_1325540	175.1
1B	BS00084990_51	175.1
1B	BS00021877_51	175.1
1B	Tdurum_contig10354_170	175.1
1B	Tdurum_contig10354_270	175.1
1B	Kukri_c15757_1117	175.1
1B	Excalibur_c11190_617	175.1
1B	RAC875_c3001_1236	175.1
1B	Kukri_c1259_864	175.5
1B	GENE-0514_210	175.9
1B	Tdurum_contig42558_134	176.6
1B	Kukri_c5873_645	176.6
1B	Kukri_c44604_203	176.6
1B	BS00103710_51	176.6
1B	BS00060686_51	177
1B	BS00065694_51	177
1B	RAC875_c76714_77	178.1
1B	wsnp_Ex_rep_c88749_79992654	178.1
1B	BobWhite_c11756_79	178.1
1B	BS00093275_51	178.1
1B	BS00033776_51	178.1
1B	BS00011892_51	178.1
1B	BobWhite_c34125_183	178.1
1B	BS00066305_51	178.5
1B	Tdurum_contig893_53	178.5
1B	BobWhite_c42696_188	178.5
1B	BS00065891_51	178.9
1B	BS00036189_51	179.3
1B	CAP11_c7969_315	180
1B	BS00024107_51	180
1B	IACX7870	180
1B	Tdurum_contig52086_129	180.3
1B	Tdurum_contig52086_342	180.3
1B	tplb0049h18_765	180.3
1B	Tdurum_contig52086_264	180.3
1B	wsnp_Ex_c29452_38489374	180.7
1B	wsnp_Ku_c2797_5284087	180.7
1B	Tdurum_contig41999_2908	180.7
1B	RAC875_rep_c105597_205	180.7
1B	Excalibur_c35289_64	180.7
1B	BobWhite_c4482_73	180.7
1B	BS00063686_51	180.7
1B	Ex_c1058_1537	181.1
1B	Tdurum_contig52086_524	181.5
1B	wsnp_Ex_c1058_2020681	181.9
1B	BS00021697_51	184.5
1B	Tdurum_contig5560_193	184.5
1B	Tdurum_contig13879_919	184.5
1B	Tdurum_contig45965_563	184.5
1B	BS00063537_51	184.5
1B	wsnp_Ex_c649_1279852	186.4
1B	Excalibur_c55186_351	186.7
1B	RAC875_c102886_73	186.7
1B	BS00063028_51	186.7
1B	BobWhite_rep_c62955_567	186.7
1B	Ku_c11537_539	189.4
1B	wsnp_Ex_c955_1827567	189.4
1B	TA002645-0060	197.6
1B	D_GCE8AKX01BOGN5_399	198
1B	BS00000010_51	202.1
1B	Excalibur_c17822_688	214.6
1B_part2	BS00093078_51	0
1B_part2	RAC875_c83271_139	0.4
1B_part2	BS00050522_51	0.8
1B_part2	Kukri_c44369_131	0.8
1B_part2	Jagger_c5878_119	0.8
1B_part2	Excalibur_c10657_1280	0.8
1B_part2	BS00022020_51	0.8
1B_part2	Excalibur_c10657_796	0.8
1B_part2	Excalibur_c21898_1423	0.8
1B_part2	Kukri_c18951_493	0.8
1B_part2	CAP8_rep_c5126_147	3.9
1B_part2	Kukri_c79308_278	6.9
1B_part2	BobWhite_c5793_372	6.9
1B_part2	Kukri_rep_c106834_139	6.9
1B_part2	tplb0025b13_2792	7.3
1B_part2	BS00022505_51	7.7
1B_part2	CAP11_c5610_350	8.2
1D	Kukri_c13363_675	0
1D	IAAV2396	0.4
1D	wsnp_Ex_c16429_24929065	0.4
1D	Excalibur_rep_c69044_1105	0.4
1D	IAAV6872	0.4
1D	Ra_c27073_507	0.4
1D	BS00066855_51	6.9
1D	BS00073257_51	6.9
1D	BS00003816_51	6.9
1D	BS00040568_51	6.9
1D	wsnp_Ex_c35886_43949442	7.6
1D	BS00093390_51	7.6
1D	wsnp_Ex_c35886_43950574	7.6
1D	wsnp_Ex_c35886_43950102	7.6
1D	wsnp_Ex_rep_c71376_70138381	7.6
1D	BS00022188_51	8.4
1D	Ex_c101469_91	29.6
1D	Kukri_c3365_1192	39.6
1D	Excalibur_c20462_128	45.8
1D	RAC875_c68124_105	45.8
1D	D_contig08028_419	45.8
1D	RAC875_c68124_167	45.8
1D	CAP7_c6937_354	46.6
1D	RAC875_c51493_471	46.6
1D	Kukri_c7691_212	46.6
1D	Excalibur_c49801_345	46.6
1D	BobWhite_c2540_468	46.6
1D	BobWhite_c5785_78	46.6
1D	RFL_Contig54_1297	46.6
1D	D_contig10329_117	46.6
1D	Excalibur_c17937_1157	50.9
1D	wsnp_BE591290B_Ta_2_7	54.5
1D_part2	Excalibur_c9509_1180	0
1D_part2	D_GDS7LZN02IXNP1_255	1
1D_part2	BS00012321_51	1
1D_part2	Kukri_c54820_382	1
1D_part2	Kukri_c2408_784	1
1D_part2	RAC875_c48669_292	1
1D_part2	Kukri_c36351_64	1
1D_part2	Kukri_c64049_279	1
1D_part2	D_contig09376_670	1
1D_part2	Kukri_c7822_144	1
1D_part2	GENE-0014_822	1
1D_part2	Kukri_c26168_713	1
1D_part2	RAC875_c20883_693	1
1D_part2	IACX11116	1
1D_part2	BS00093325_51	1
1D_part2	BS00093336_51	1
1D_part2	Excalibur_c21898_523	1
1D_part2	TA002086-0901	1
1D_part2	IAAV1194	3.3
1D_part2	IAAV8671	7
2A	RAC875_c39634_370	0
2A	Ex_c19516_1184	6.35797
2A	Kukri_c33374_1048	7.09513
2A	TA002095-0637	7.46371
2A	Tdurum_contig56157_1748	9.39874
2A	wsnp_Ex_rep_c67619_66272209	9.39874
2A	CAP8_c2783_336	9.39874
2A	wsnp_Ex_c997_1906900	9.67518
2A	wsnp_Ku_c10418_17237935	9.67518
2A	wsnp_Ex_c19516_28480622	9.67518
2A	Excalibur_c59428_237	9.67518
2A	Kukri_c22152_730	9.67518
2A	RAC875_c1968_103	9.67518
2A	wsnp_Ex_c11950_19164191	9.67518
2A	wsnp_Ku_c13068_20937906	9.67518
2A	BobWhite_c58481_104	10.0438
2A	wsnp_Ex_rep_c66982_65424063	10.0438
2A	Excalibur_rep_c67619_217	10.0438
2A	wsnp_Ex_c11950_19164041	10.0438
2A	Excalibur_c59428_270	10.0438
2A	wsnp_Ex_rep_c66982_65423289	10.0438
2A	RFL_Contig4030_493	10.0438
2A	BobWhite_c13373_250	10.0438
2A	Excalibur_c34600_292	10.0438
2A	Ex_c19516_3687	10.0438
2A	BS00064392_51	10.4123
2A	wsnp_Ku_c33374_42877546	10.4123
2A	BobWhite_c10673_330	11.4259
2A	BobWhite_c10673_138	11.4259
2A	Excalibur_c32668_467	11.4259
2A	RAC875_c57889_55	11.4259
2A	wsnp_Ex_c770_1514612	20.2718
2A	Kukri_c46040_620	20.2718
2A	RAC875_c44675_71	20.2718
2A	BS00067684_51	27.8277
2A	CAP8_rep_c8022_270	36.6735
2A	wsnp_Ex_rep_c93362_82371808	37.1342
2A	wsnp_Ex_rep_c93362_82371891	37.4107
2A	wsnp_CAP8_rep_c9132_3977980	37.7793
2A	wsnp_CAP8_c2110_1147974	37.7793
2A	CAP11_rep_c9060_520	37.7793
2A	D_F5XZDLF01EFGMN_252	37.7793
2A	CAP11_c2293_200	38.1478
2A	BobWhite_c2022_245	38.1478
2A	RAC875_c11652_544	38.1478
2A	Excalibur_c51876_189	61.7368
2A	BS00022013_51	62.1054
2A	wsnp_Ex_c866_1684236	62.474
2A	BS00068196_51	63.9483
2A	wsnp_JD_rep_c48914_33168544	65.9755
2A	Ra_c37244_428	78.2307
2A	RFL_Contig1049_1473	79.705
2A	BS00070693_51	80.0736
2A	RAC875_c34757_180	82.1008
2A	Excalibur_c11947_746	82.1008
2A	Ra_c31463_148	84.3123
2A	IACX1216	84.6808
2A	wsnp_Ex_c15325_23565935	86.063
2A	RAC875_c13116_943	87.4452
2A	wsnp_BG314532A_Ta_2_1	87.4452
2A	IACX5910	88.2745
2A	CAP8_c4813_252	88.2745
2A	RAC875_rep_c105312_95	88.2745
2A	Ku_c57425_413	88.2745
2A	JG_c936_115	88.2745
2A	Jagger_c2047_362	88.2745
2A	wsnp_JD_c18695_17091254	88.2745
2A	wsnp_Ex_rep_c101526_86881496	88.2745
2A	wsnp_Ex_c2887_5330426	88.2745
2A	Kukri_rep_c73477_888	88.2745
2A	wsnp_Ex_c2887_5330787	88.2745
2A	BS00031466_51	88.9195
2A	BobWhite_c22277_596	88.9195
2A	Tdurum_contig5311_67	88.9195
2A	BobWhite_c8650_382	88.9195
2A	GENE-1365_255	88.9195
2A	Excalibur_c3108_5476	88.9195
2A	BS00055933_51	88.9195
2A	BS00066978_51	88.9195
2A	Excalibur_c15733_252	88.9195
2A	Tdurum_contig5311_112	88.9195
2A	Excalibur_rep_c111743_194	88.9195
2A	Tdurum_contig48302_532	88.9195
2A	Tdurum_contig48302_539	88.9195
2A	RAC875_c13116_116	88.9195
2A	RAC875_c13116_541	88.9195
2A	Kukri_c47534_1509	88.9195
2A	BS00036767_51	88.9195
2A	BS00039983_51	88.9195
2A	Kukri_rep_c83485_398	88.9195
2A	RAC875_c7699_292	88.9195
2A	Kukri_c7914_99	88.9195
2A	Tdurum_contig82812_213	88.9195
2A	Tdurum_contig9731_121	88.9195
2A	BS00039209_51	88.9195
2A	BS00036766_51	88.9195
2A	BS00062843_51	89.2881
2A	Kukri_c15308_173	89.2881
2A	wsnp_JD_c13086_13174510	89.2881
2A	Kukri_rep_c71876_521	90.0252
2A	wsnp_JD_c12088_12411845	90.0252
2A	Kukri_c7818_2581	90.0252
2A	wsnp_Ex_c15325_23564654	90.0252
2A	wsnp_Ex_c15325_23565794	90.0252
2A	RAC875_rep_c70093_1079	90.0252
2A	RAC875_c24517_558	90.0252
2A	Kukri_c24852_466	90.0252
2A	Kukri_c40035_258	90.0252
2A	wsnp_CAP12_c901_472535	90.0252
2A	BobWhite_c17476_149	90.0252
2A	BS00021739_51	90.7624
2A	BS00079443_51	90.7624
2A	RAC875_rep_c73925_276	90.7624
2A	RAC875_rep_c71350_1712	90.7624
2A	RFL_Contig3916_275	93.4346
2A	wsnp_RFL_Contig3298_3358741	98.9632
2A	Excalibur_c9348_853	99.7004
2A	Kukri_c41217_154	99.7004
2A	IAAV6409	101.083
2A	wsnp_Ex_c42720_49228237	101.083
2A	RAC875_c69068_71	101.82
2A	wsnp_Ku_c2413_4626451	101.82
2A	BobWhite_c2002_100	102.833
2A	RAC875_c15213_1942	102.833
2A	tplb0041i03_438	103.57
2A	RAC875_c15367_553	103.57
2A	wsnp_Ex_rep_c102538_87682273	103.57
2A	BS00078116_51	104.584
2A	BobWhite_c1049_338	104.86
2A	wsnp_Ex_c28204_37349164	104.86
2A	Ku_c5710_310	109.376
2A	Ra_c42714_1137	109.376
2A	wsnp_Ra_c4503_8155485	109.744
2A	Kukri_c24064_2095	109.744
2A	Ku_c5710_312	110.113
2A	Kukri_rep_c72243_148	129.647
2A	Kukri_rep_c75317_375	130.016
2A	wsnp_Ex_rep_c66465_64708628	130.016
2A	Kukri_rep_c70454_248	130.016
2A	BS00065259_51	130.016
2A	Kukri_rep_c107630_127	130.016
2A	RAC875_s119017_245	130.016
2A	RAC875_rep_c107988_200	130.016
2A	wsnp_Ra_c5443_9643191	130.016
2A	wsnp_Ex_rep_c66465_64708722	130.016
2A	Excalibur_c27279_699	130.016
2A	Excalibur_c6660_746	132.78
2A	Kukri_c7193_3176	132.78
2A	wsnp_be471201A_Ta_1_1	132.78
2A	wsnp_Ex_c7829_13320760	134.162
2A	Kukri_c29170_680	134.162
2A	wsnp_Ex_rep_c102385_87568304	135.452
2A	RAC875_c99803_148	136.466
2A	Kukri_c40121_373	138.862
2A	Tdurum_contig30325_334	139.599
2A	Excalibur_c14536_1129	142.548
2A	Kukri_c2951_2574	146.233
2A	RAC875_c110838_423	147.063
2A	Ku_c35823_743	148.721
2A	wsnp_BG605368A_Ta_2_4	148.721
2A	RAC875_rep_c119619_54	148.721
2A	Excalibur_c65910_246	148.721
2A	Kukri_c136_857	148.721
2A	Ra_c70418_147	148.721
2A	wsnp_Ku_c52392_57380726	148.721
2A	wsnp_Ex_rep_c71983_70544041	148.721
2A	BobWhite_rep_c61500_595	148.721
2A	IAAV2430	148.721
2A	RAC875_c64377_350	148.721
2A	wsnp_Ex_rep_c66358_64543401	148.721
2A	Excalibur_c2426_1756	148.721
2A	Ra_c70418_142	148.721
2A	Tdurum_contig55729_1220	148.721
2A	Kukri_rep_c69608_2762	148.721
2A	BobWhite_c31673_296	149.09
2A	wsnp_Ku_c136_271700	149.09
2A	Excalibur_c3171_416	149.09
2A	wsnp_Ex_rep_c66358_64543089	149.09
2A	wsnp_Ku_c54793_58953037	149.09
2A	wsnp_Ex_rep_c67848_66550913	149.09
2A	wsnp_Ku_c28467_38394887	149.09
2A	Kukri_c2951_1188	149.09
2A	Jagger_c5227_133	149.09
2A	wsnp_Ex_rep_c66358_64543218	149.09
2A	BobWhite_c2058_367	149.09
2A	Kukri_c9118_1891	149.09
2A	BobWhite_rep_c64766_352	149.09
2A	CAP12_c2521_103	149.09
2A	CAP7_c9218_89	149.09
2A	Kukri_c13006_731	149.09
2A	Ku_c13700_1196	149.09
2A	Kukri_rep_c104611_210	149.09
2A	RAC875_c41087_67	149.09
2A	wsnp_Ex_rep_c67848_66550974	149.09
2A	BobWhite_c34598_70	149.09
2A	BobWhite_c9505_515	149.09
2A	Excalibur_c907_1643	149.09
2A	Kukri_rep_c69608_375	149.09
2A	RAC875_c64377_72	149.09
2A	wsnp_Ku_c28467_38394907	149.09
2A	Kukri_c25716_445	149.09
2A	CAP11_c2194_115	149.09
2A	Excalibur_c14317_401	149.09
2A	Ku_c13700_1189	149.09
2A	RAC875_c17696_225	149.09
2A	BobWhite_c8436_450	150.103
2A	RFL_Contig3280_600	151.025
2A	Kukri_c74165_204	151.762
2A	Kukri_c4027_151	152.038
2A	BobWhite_c20137_229	152.407
2A	BS00067814_51	152.407
2A	Ra_c12874_2263	152.407
2A	Excalibur_c31405_159	152.407
2A	wsnp_Ku_c16358_25225060	152.776
2A	Kukri_rep_c113597_88	153.697
2A	BS00093201_51	154.711
2A	wsnp_CAP12_c510_276361	154.711
2A	BS00108775_51	154.711
2A	BS00080752_51	154.711
2A	BS00037160_51	154.711
2A	BS00022456_51	170.191
2A	Excalibur_c14953_899	174.706
2A	wsnp_RFL_Contig2763_2509104	174.706
2A	wsnp_Ex_c14953_23104041	174.706
2A	GENE-1908_331	175.72
2A	BS00067907_51	176.365
2A	BS00057060_51	176.733
2A	Kukri_c25901_348	178.668
2A	BS00065366_51	184.934
2A	Kukri_c52402_292	187.698
2A	wsnp_Ku_c33884_43306422	188.804
2A	wsnp_Ex_rep_c102390_87572532	188.804
2A	Excalibur_c7665_260	188.804
2A	BS00108865_51	190.463
2A	RAC875_c19904_308	190.831
2A	RAC875_c104160_61	190.831
2A	Kukri_c65380_351	192.859
2A	RFL_Contig741_1380	193.596
2A	IAAV6905	193.596
2A	Kukri_c43875_671	193.596
2A	Kukri_rep_c93878_374	193.596
2A	Kukri_rep_c69312_353	193.596
2A	Jagger_c4182_117	193.596
2A	BS00011478_51	194.978
2A	Excalibur_c33040_447	194.978
2A	Tdurum_contig45661_684	196.452
2A	Tdurum_contig93508_119	197.189
2A	BS00022265_51	197.189
2A	Tdurum_contig93508_295	197.189
2A	Kukri_c31117_93	200.507
2A	BS00110128_51	200.875
2A	wsnp_Ra_c66636_64922359	201.797
2A	wsnp_Ra_c66636_64923321	201.797
2A	Excalibur_c22696_316	202.165
2A	Ku_c29409_324	202.165
2A	Kukri_c6944_1636	202.165
2A	wsnp_Ex_c5740_10081171	202.165
2A	BobWhite_c6573_142	202.165
2A	RAC875_c25848_122	202.902
2A	BS00003663_51	203.824
2A	IACX5800	203.824
2A	Tdurum_contig44139_1033	204.192
2A	IAAV3791	204.192
2A	RFL_Contig785_1156	204.192
2A	Excalibur_c44487_642	204.561
2A	Tdurum_contig31185_456	204.561
2A	BS00030165_51	205.206
2A	BobWhite_c17783_174	205.206
2A	Tdurum_contig6086_269	205.206
2A	Excalibur_c8009_325	205.206
2A	Kukri_rep_c68300_216	205.206
2A	Kukri_rep_c110061_249	205.206
2A	Tdurum_contig86183_221	205.574
2A	Tdurum_contig86183_177	205.574
2A	RFL_Contig927_1591	206.588
2A	Tdurum_contig82404_354	206.588
2A	BS00000209_51	206.864
2A	tplb0060h04_139	206.864
2A	Kukri_c15615_254	207.233
2A	BobWhite_c31163_694	207.602
2A	Kukri_c209_999	210.09
2A	RAC875_c9523_328	210.09
2A	IACX987	210.458
2A	BS00053834_51	210.458
2A	Excalibur_c7241_284	210.458
2A	IAAV2576	210.458
2A	BS00053835_51	210.458
2A	Excalibur_c10068_1431	210.458
2A	Kukri_c44579_85	210.827
2A	BobWhite_c47555_106	211.195
2A	BobWhite_c17113_240	211.195
2A	RFL_Contig2656_871	212.209
2A	Excalibur_c73027_267	212.577
2A	Excalibur_c20439_825	213.591
2A	Kukri_c27894_369	213.867
2A	Tdurum_contig61938_424	214.236
2A	RAC875_c1706_1888	214.236
2A	Tdurum_contig54056_112	214.236
2A	Ku_c28953_422	214.236
2A	wsnp_Ku_c4045_7380115	215.618
2A	Ra_c13654_1529	215.618
2A	Excalibur_c10018_356	215.987
2A	Excalibur_c923_837	216.355
2A	wsnp_Ex_c10555_17235832	216.355
2A	RAC875_c21750_784	216.355
2A	Tdurum_contig56321_232	216.355
2A	BS00065245_51	216.355
2A	RAC875_c21013_841	216.355
2A	wsnp_Ex_c905_1748920	216.355
2A	RAC875_c27530_860	216.355
2A	Ku_c72620_132	216.355
2A	Excalibur_c20478_641	216.355
2A	D_GB5Y7FA01DM80C_223	216.355
2A	JD_c11825_1135	216.355
2A	RAC875_rep_c102485_606	216.355
2A	Ex_c36309_435	216.355
2A	Excalibur_c17000_557	216.355
2A	Ra_c2467_333	216.355
2A	Excalibur_c32514_247	216.355
2A	wsnp_Ra_c17622_26522072	216.632
2A	BobWhite_rep_c64068_213	216.632
2A	Tdurum_contig8350_350	216.632
2A	tplb0030k01_447	217
2A	Excalibur_c26527_465	217
2A	CAP8_c3129_381	217.369
2A	Kukri_rep_c95118_467	217.369
2A	BS00062869_51	218.106
2A	BobWhite_c923_208	218.106
2A	Excalibur_c49875_479	218.106
2A	IAAV881	218.106
2A	Kukri_c89717_64	218.106
2A	Tdurum_contig28437_135	218.106
2A	Tdurum_contig93604_336	218.106
2A	wsnp_CAP11_c3226_1588070	218.843
2A	Kukri_c16094_289	220.686
2A	Kukri_c16094_799	220.686
2A	BS00021937_51	220.686
2A	Tdurum_contig50839_593	221.055
2A	Kukri_c7605_181	221.331
2A	BS00010664_51	221.331
2A	Kukri_c36985_104	221.7
2A	Kukri_c57903_607	225.938
2A	wsnp_Ex_rep_c66606_64904900	228.334
2A	RAC875_c25271_138	230.822
2A	Tdurum_contig66353_358	234.6
2B	Tdurum_contig20262_440	0
2B	GENE-1086_1111	0
2B	BS00023068_51	4.68821
2B	BS00083768_51	5.05591
2B	IACX9460	5.05591
2B	BS00019744_51	5.05591
2B	Excalibur_c45008_163	5.33169
2B	Excalibur_c42248_211	5.33169
2B	Excalibur_c11409_488	5.33169
2B	Excalibur_c29417_499	5.33169
2B	Excalibur_c45008_52	5.33169
2B	BS00101456_51	5.33169
2B	Excalibur_c2656_3198	5.33169
2B	BS00101972_51	5.33169
2B	RAC875_rep_c113375_508	5.33169
2B	IAAV4862	5.33169
2B	IACX10969	5.33169
2B	BS00065927_51	5.33169
2B	Excalibur_c11409_1166	5.33169
2B	wsnp_Ku_c3663_6748611	5.33169
2B	RAC875_c25282_67	5.33169
2B	RAC875_c25628_180	5.33169
2B	BS00066232_51	5.33169
2B	Kukri_c6306_685	5.33169
2B	GENE-1230_577	5.69939
2B	RAC875_rep_c112807_403	5.69939
2B	Kukri_c7339_113	5.69939
2B	Excalibur_c17250_592	5.69939
2B	RAC875_c34512_493	5.69939
2B	Kukri_c7339_1716	5.69939
2B	RAC875_rep_c71112_400	5.69939
2B	RAC875_c34512_685	5.69939
2B	Excalibur_c10406_1949	5.69939
2B	RAC875_c5577_1682	5.69939
2B	RAC875_c12533_2006	5.69939
2B	GENE-1230_436	5.69939
2B	RAC875_c65386_72	5.69939
2B	GENE-1230_189	5.69939
2B	wsnp_Ra_c1501_2991585	5.69939
2B	Ra_c1501_1220	5.69939
2B	BS00107306_51	5.69939
2B	RAC875_c38665_247	5.69939
2B	tplb0034e07_718	5.69939
2B	Excalibur_c17250_104	5.69939
2B	BS00027693_51	6.0671
2B	RAC875_c9013_185	6.0671
2B	BS00084668_51	6.0671
2B	Kukri_c46542_466	6.0671
2B	Kukri_c46542_1015	6.0671
2B	Kukri_c96623_195	6.34287
2B	Kukri_c23905_151	7.35406
2B	Kukri_c30847_551	7.35406
2B	Kukri_rep_c68159_218	7.35406
2B	wsnp_Ex_c7776_13247365	7.35406
2B	wsnp_JD_c640_960796	7.35406
2B	Kukri_c1175_1577	7.35406
2B	Excalibur_c29231_932	7.35406
2B	Excalibur_c32789_440	7.35406
2B	Excalibur_c22634_1489	8.73294
2B	BobWhite_c45060_188	9.37642
2B	wsnp_Ex_c25445_34710489	9.37642
2B	Kukri_c22513_1780	9.74413
2B	RAC875_c6538_136	9.74413
2B	RAC875_c20989_1049	9.74413
2B	Kukri_rep_c92967_369	9.74413
2B	RAC875_c6538_123	9.74413
2B	Excalibur_c52842_317	9.74413
2B	Excalibur_c25445_1061	9.74413
2B	GENE-1273_395	9.74413
2B	Excalibur_c25445_978	9.74413
2B	RAC875_c6538_58	9.74413
2B	BS00081871_51	9.74413
2B	BS00022126_51	9.74413
2B	Excalibur_c1747_429	9.74413
2B	Excalibur_c22634_928	9.74413
2B	wsnp_Ex_c18354_27181431	10.1118
2B	Excalibur_c1787_1037	10.1118
2B	Excalibur_c22179_119	10.1118
2B	Excalibur_c3524_318	10.1118
2B	RAC875_c5292_606	10.1118
2B	BobWhite_c15035_469	10.1118
2B	Excalibur_c41459_380	10.1118
2B	Kukri_c16758_443	10.3876
2B	Excalibur_c4748_360	10.3876
2B	GENE-1018_99	10.3876
2B	RAC875_c9543_99	10.3876
2B	Tdurum_contig49928_424	10.3876
2B	Tdurum_contig93602_268	10.3876
2B	BS00043055_51	10.3876
2B	Kukri_c52200_878	10.3876
2B	BS00065556_51	10.3876
2B	Excalibur_c41459_69	10.3876
2B	Tdurum_contig44328_448	10.3876
2B	BS00086125_51	10.3876
2B	Excalibur_c30167_243	10.3876
2B	RAC875_rep_c69222_996	10.3876
2B	RAC875_c2300_1021	10.3876
2B	Tdurum_contig51145_476	10.3876
2B	Excalibur_c24380_353	10.7553
2B	Ku_c22903_962	10.7553
2B	Kukri_c2884_93	10.7553
2B	Kukri_c5092_831	10.7553
2B	BobWhite_c15485_590	10.7553
2B	Kukri_c22903_2474	10.7553
2B	RAC875_c10767_279	10.7553
2B	RAC875_c63883_115	10.7553
2B	RAC875_c63883_76	10.7553
2B	BS00022331_51	10.7553
2B	RFL_Contig5625_1069	10.7553
2B	BobWhite_c12426_84	10.7553
2B	Kukri_c23961_636	10.7553
2B	Excalibur_rep_c101263_892	10.7553
2B	wsnp_Ex_c3740_6815132	10.7553
2B	RFL_Contig5625_2578	10.7553
2B	TA003865-0902	10.7553
2B	BS00012205_51	10.7553
2B	Excalibur_rep_c112367_293	14.5243
2B	wsnp_Ex_rep_c66551_64836327	14.8
2B	wsnp_Ex_rep_c66551_64836462	14.8
2B	RAC875_c19575_84	14.8
2B	BS00064153_51	15.1677
2B	Ku_c63748_1264	15.1677
2B	Excalibur_rep_c108189_683	15.5354
2B	Excalibur_c1986_439	15.5354
2B	tplb0058j01_762	15.8112
2B	BS00002660_51	15.8112
2B	IACX5750	22.1541
2B	BobWhite_c2988_493	30.5193
2B	BobWhite_c2988_421	30.5193
2B	BobWhite_rep_c64429_422	30.887
2B	BobWhite_rep_c64429_660	30.887
2B	BobWhite_rep_c64649_131	30.887
2B	Ex_c14755_1362	30.887
2B	Ex_c14755_1390	30.887
2B	BobWhite_c2988_2161	30.887
2B	wsnp_Ra_c19083_28215239	31.1628
2B	Tdurum_contig42153_4175	40.2635
2B	RAC875_c15844_1266	40.6312
2B	RAC875_c15844_348	40.6312
2B	RAC875_c31358_214	40.6312
2B	Excalibur_c26099_106	43.9405
2B	RAC875_rep_c105164_545	44.6759
2B	Kukri_c64492_383	44.6759
2B	wsnp_Ex_c14711_22788263	45.3194
2B	wsnp_Ex_c14711_22788586	45.9629
2B	BobWhite_c6771_697	46.6063
2B	wsnp_Ex_rep_c70756_69644826	46.6063
2B	BobWhite_rep_c51499_280	46.6063
2B	RAC875_c2014_153	46.974
2B	Kukri_c29807_713	46.974
2B	Kukri_c29807_476	46.974
2B	BS00109853_51	46.974
2B	Kukri_rep_c103893_875	46.974
2B	BS00067781_51	46.974
2B	wsnp_JD_c5064_6183978	46.974
2B	BobWhite_rep_c63363_160	47.3417
2B	RAC875_c21868_792	47.6175
2B	Excalibur_c20050_748	47.6175
2B	GENE-1421_124	47.6175
2B	Excalibur_c20050_133	47.6175
2B	GENE-0137_75	47.6175
2B	BS00022382_51	47.6175
2B	Kukri_c29640_212	47.6175
2B	RAC875_c12064_296	47.6175
2B	Kukri_c28478_750	47.6175
2B	Excalibur_c20050_181	47.6175
2B	Tdurum_contig11379_1047	47.6175
2B	Tdurum_contig11379_468	47.6175
2B	Kukri_c29640_92	47.6175
2B	wsnp_Ex_c56027_58308093	47.6175
2B	Ex_c67274_1226	47.6175
2B	BS00075855_51	47.6175
2B	Kukri_rep_c106290_204	47.6175
2B	GENE-0137_1290	47.6175
2B	wsnp_Ex_rep_c67542_66164609	47.6175
2B	RAC875_c23425_208	48.261
2B	Ex_c12051_875	48.261
2B	RAC875_c17720_436	48.261
2B	RAC875_c17720_501	48.261
2B	Ku_c34562_480	48.261
2B	Tdurum_contig12095_76	48.6287
2B	BS00041585_51	48.6287
2B	IAAV2277	48.6287
2B	Excalibur_c63941_83	48.6287
2B	Excalibur_c18630_268	49.6399
2B	BS00065276_51	49.6399
2B	Kukri_c26288_419	56.902
2B	Excalibur_c4349_1050	57.2697
2B	Tdurum_contig54704_176	57.6374
2B	Tdurum_contig6194_1186	61.6822
2B	Ku_c5725_615	66.3704
2B	Ku_c5725_892	66.7381
2B	Kukri_rep_c107572_121	67.1058
2B	RAC875_rep_c109207_706	67.7493
2B	BS00010055_51	70.0474
2B	IACX8565	70.0474
2B	wsnp_JD_c3732_4781170	71.794
2B	wsnp_Ku_c34759_44069854	71.794
2B	GENE-1741_103	79.7915
2B	RFL_Contig996_818	80.1592
2B	RFL_Contig996_350	80.1592
2B	BobWhite_c30112_275	81.0785
2B	RAC875_c26415_350	82.0897
2B	Kukri_c15043_326	82.0897
2B	RAC875_c76533_442	82.4574
2B	Excalibur_c43482_141	83.1008
2B	wsnp_Ex_c5239_9272511	83.8363
2B	tplb0045o20_699	83.8363
2B	Excalibur_c6111_411	83.8363
2B	Tdurum_contig62852_538	83.8363
2B	wsnp_Ex_rep_c67391_65971023	83.8363
2B	Tdurum_contig36804_220	83.8363
2B	Excalibur_c29769_81	83.8363
2B	Kukri_c5904_80	84.112
2B	RAC875_c16009_223	84.112
2B	RAC875_c3302_1411	84.112
2B	Tdurum_contig36804_98	84.112
2B	Tdurum_contig62852_302	84.112
2B	BS00103461_51	84.112
2B	BS00071690_51	84.4797
2B	RAC875_c46454_129	84.7555
2B	BS00009540_51	84.7555
2B	BobWhite_s65298_124	85.4909
2B	Kukri_c67276_103	85.4909
2B	Kukri_c40637_223	85.4909
2B	Kukri_c4790_154	85.4909
2B	Kukri_rep_c85389_715	85.4909
2B	Kukri_c4790_923	85.4909
2B	Tdurum_contig81917_141	85.4909
2B	Tdurum_contig32621_437	85.4909
2B	Tdurum_contig82821_324	85.4909
2B	wsnp_RFL_Contig2744_2471775	85.4909
2B	Excalibur_c2496_1141	85.4909
2B	Kukri_c9102_84	85.7667
2B	wsnp_BE497494B_Ta_2_1	86.1344
2B	Kukri_c46621_143	86.7779
2B	wsnp_Ex_c20786_29875033	86.7779
2B	Kukri_rep_c104810_341	87.1456
2B	IAAV7487	87.1456
2B	BobWhite_rep_c51373_453	87.1456
2B	wsnp_CAP11_c3947_1866837	87.1456
2B	Ku_c4042_1178	87.1456
2B	BS00003404_51	87.1456
2B	wsnp_Ku_c4042_7375890	87.1456
2B	Excalibur_c41536_808	87.1456
2B	wsnp_Ex_c2430_4546479	87.1456
2B	RAC875_c10656_632	87.1456
2B	RAC875_c14076_287	87.1456
2B	wsnp_Ex_rep_c68704_67559626	87.1456
2B	TA001821-0411	87.1456
2B	wsnp_CAP11_c3947_1867089	87.1456
2B	BS00022486_51	87.1456
2B	Kukri_c5375_399	89.1679
2B	tplb0045j05_2310	90.1791
2B	BobWhite_c29572_73	90.1791
2B	IAAV3789	90.4549
2B	Kukri_c4632_115	91.1903
2B	wsnp_Ex_c7738_13195349	91.1903
2B	BobWhite_c6166_319	91.8338
2B	RAC875_c52566_551	91.8338
2B	wsnp_Ex_c42316_48926687	92.2015
2B	BobWhite_c10238_127	92.2015
2B	IAAV3305	92.2015
2B	RAC875_c52566_644	92.2015
2B	Ra_c107358_279	92.2015
2B	Kukri_c7139_6288	92.845
2B	GENE-0644_42	92.845
2B	wsnp_Ex_c2153_4043746	92.845
2B	wsnp_Ku_c28266_38201643	92.845
2B	BS00099361_51	92.845
2B	RAC875_c12191_77	92.845
2B	RAC875_c85927_269	92.845
2B	Excalibur_c16798_281	92.845
2B	Excalibur_c16798_244	92.845
2B	Excalibur_c1305_662	93.1208
2B	GENE-0644_370	93.1208
2B	Kukri_c39968_221	93.1208
2B	tplb0021c10_951	93.1208
2B	wsnp_RFL_Contig1074_103556	93.1208
2B	Jagger_c4412_265	93.1208
2B	Kukri_c67546_342	93.1208
2B	GENE-0644_421	93.1208
2B	RAC875_rep_c112008_519	93.1208
2B	wsnp_Ex_c57_116914	93.1208
2B	Kukri_c10860_1283	93.1208
2B	RAC875_rep_c72435_90	93.1208
2B	RAC875_rep_c113555_122	93.1208
2B	Excalibur_c10056_1661	93.1208
2B	BS00022949_51	93.1208
2B	Ra_c106376_879	93.1208
2B	RAC875_c14362_529	93.1208
2B	BS00069627_51	93.4885
2B	wsnp_Ex_c27867_37030045	93.4885
2B	Excalibur_c21882_599	93.4885
2B	IAAV539	93.4885
2B	IAAV7129	93.4885
2B	Tdurum_contig65756_350	93.4885
2B	GENE-3867_1133	93.4885
2B	RAC875_c41242_133	93.4885
2B	RAC875_c31252_138	93.4885
2B	IAAV6156	93.4885
2B	RAC875_c15649_1101	93.4885
2B	RFL_Contig1483_1765	93.4885
2B	wsnp_Ex_c13351_21042379	93.4885
2B	wsnp_Ex_c27867_37030229	93.4885
2B	wsnp_Ra_c16822_25566950	93.4885
2B	RFL_Contig3604_962	93.4885
2B	Tdurum_contig10994_617	93.4885
2B	Tdurum_contig62595_466	93.4885
2B	RFL_Contig1139_817	93.4885
2B	RFL_Contig1139_602	93.4885
2B	tplb0031k24_254	93.4885
2B	Ku_c103035_323	93.4885
2B	IAAV4434	93.4885
2B	Ku_c34010_1016	94.4996
2B	RAC875_c43790_242	95.1431
2B	Kukri_c15359_254	95.5108
2B	Kukri_c36783_91	95.5108
2B	wsnp_Ex_c9248_15372536	96.522
2B	wsnp_Ex_c45094_50985067	96.7978
2B	GENE-1389_59	97.1655
2B	BS00092273_51	97.1655
2B	Excalibur_rep_c106124_239	97.1655
2B	IACX1412	97.1655
2B	wsnp_Ex_c3044_5620102	99.1878
2B	wsnp_BE404601B_Ta_2_1	99.4636
2B	Kukri_rep_c94009_116	100.843
2B	BobWhite_c948_52	100.843
2B	IAAV5331	100.843
2B	BobWhite_c10331_517	100.843
2B	Kukri_c9281_71	100.843
2B	Kukri_c43440_601	100.843
2B	wsnp_CAP7_c402_217331	100.843
2B	RAC875_c50245_540	100.843
2B	TA001322-1176	100.843
2B	wsnp_Ex_c51461_55394646	100.843
2B	BS00043103_51	100.843
2B	Kukri_c10054_567	100.843
2B	wsnp_Ex_c33246_41764093	100.843
2B	wsnp_Ex_rep_c101906_87187119	100.843
2B	wsnp_JD_c6350_7517130	100.843
2B	tplb0026l14_266	100.843
2B	Excalibur_c47286_281	100.843
2B	wsnp_Ku_c27759_37702654	101.118
2B	wsnp_Ku_c18923_28319203	101.854
2B	wsnp_CAP11_c5240_2436441	102.129
2B	wsnp_Ex_c7003_12065642	102.129
2B	CAP8_c3982_23	102.497
2B	wsnp_CAP8_rep_c5599_2654989	102.497
2B	CAP8_c5800_150	102.865
2B	RAC875_c3691_1428	102.865
2B	wsnp_CAP8_rep_c4147_2032009	102.865
2B	Excalibur_c15696_737	102.865
2B	RAC875_c12968_1526	102.865
2B	wsnp_CAP11_c5474_2542616	102.865
2B	RAC875_rep_c71760_57	102.865
2B	CAP7_c7349_21	102.865
2B	wsnp_CAP11_c5474_2542512	102.865
2B	Excalibur_c24033_1170	102.865
2B	Kukri_c32980_680	102.865
2B	wsnp_Ex_rep_c71116_69944350	102.865
2B	wsnp_CAP8_c1240_753371	102.865
2B	Excalibur_c90811_88	102.865
2B	BobWhite_c8113_532	102.865
2B	Kukri_c32980_552	102.865
2B	wsnp_Ex_c51352_55323092	103.784
2B	Kukri_c8900_251	104.152
2B	Kukri_rep_c68124_672	104.152
2B	Excalibur_c5691_2088	104.52
2B	RAC875_c20628_111	104.52
2B	Kukri_c66550_167	104.52
2B	Tdurum_contig50509_805	104.52
2B	Ra_c6700_406	104.52
2B	RFL_Contig356_812	104.52
2B	Tdurum_contig19413_656	104.52
2B	GENE-1084_354	104.52
2B	Kukri_c27713_131	104.52
2B	RAC875_c56101_368	104.52
2B	wsnp_Ku_rep_c73313_72887199	104.52
2B	Excalibur_c41356_1047	104.52
2B	Kukri_c5121_1925	104.52
2B	Excalibur_c18809_370	104.52
2B	Excalibur_c54327_215	104.52
2B	wsnp_Ex_c22946_32163010	104.52
2B	Excalibur_c58566_284	105.163
2B	Tdurum_contig52063_1077	105.163
2B	Kukri_c5711_112	105.163
2B	Excalibur_c584_726	105.806
2B	BS00030090_51	105.806
2B	BobWhite_c5852_103	106.174
2B	Kukri_c22419_541	106.174
2B	BS00091671_51	106.174
2B	TA004199-0831	106.174
2B	BS00066546_51	106.45
2B	CAP11_c2947_204	106.45
2B	RAC875_rep_c109975_192	106.45
2B	tplb0040e02_1293	106.45
2B	CAP7_c3814_303	106.45
2B	Excalibur_c4709_576	106.818
2B	Excalibur_c60255_473	107.185
2B	Tdurum_contig42466_1676	107.185
2B	Kukri_c4360_1755	107.829
2B	Excalibur_c4159_1134	107.829
2B	Kukri_c22318_315	107.829
2B	Kukri_c50069_1020	107.829
2B	CAP8_c1655_298	108.105
2B	wsnp_Ex_rep_c108679_91802578	108.472
2B	Tdurum_contig42297_4458	108.472
2B	wsnp_Ex_c2497_4666526	108.472
2B	wsnp_Ex_c6295_10967631	108.472
2B	wsnp_Ra_c28444_37905400	108.472
2B	wsnp_JD_c32007_24763860	108.472
2B	wsnp_Ku_c33652_43115283	108.472
2B	Excalibur_c26999_488	108.84
2B	Excalibur_rep_c111672_114	108.84
2B	Excalibur_c8457_1162	108.84
2B	Kukri_c6787_2040	108.84
2B	wsnp_JD_c21530_18862386	108.84
2B	Excalibur_rep_c106537_63	108.84
2B	RAC875_c20950_461	108.84
2B	wsnp_Ex_c14735_22823373	108.84
2B	wsnp_Ex_c45595_51343969	108.84
2B	IACX217	108.84
2B	RFL_Contig3353_125	108.84
2B	BobWhite_c10453_396	108.84
2B	Kukri_c42289_502	108.84
2B	RAC875_c9122_395	108.84
2B	BobWhite_c13455_112	108.84
2B	D_contig15569_207	108.84
2B	Excalibur_c33079_199	108.84
2B	wsnp_Ex_c2905_5358140	108.84
2B	wsnp_Ex_c482_957514	108.84
2B	wsnp_Ex_c8641_14485630	108.84
2B	wsnp_Ex_rep_c103248_88252209	108.84
2B	Kukri_c9600_1029	108.84
2B	wsnp_Ex_c22693_31898036	108.84
2B	wsnp_Ex_c10279_16851747	108.84
2B	wsnp_Ex_rep_c69928_68889412	108.84
2B	wsnp_CAP11_c1436_808089	108.84
2B	wsnp_RFL_Contig3304_3372802	108.84
2B	RAC875_c60230_122	108.84
2B	wsnp_Ra_c4746_8540731	108.84
2B	BobWhite_c3693_85	108.84
2B	Kukri_c5609_565	108.84
2B	wsnp_Ex_c52405_56014689	108.84
2B	wsnp_Ku_c13756_21844262	108.84
2B	Excalibur_c9133_351	108.84
2B	wsnp_Ku_rep_c107413_92888678	108.84
2B	Excalibur_rep_c107546_206	108.84
2B	IAAV259	108.84
2B	wsnp_Ku_c22272_32093892	108.84
2B	wsnp_Ex_c3386_6217891	108.84
2B	wsnp_Ex_c3386_6217645	108.84
2B	BobWhite_c13066_776	108.84
2B	IAAV3148	108.84
2B	Kukri_c26645_254	108.84
2B	Kukri_c9197_1341	108.84
2B	tplb0034a02_1566	108.84
2B	wsnp_Ex_c16988_25586811	108.84
2B	wsnp_Ku_rep_c71678_71421327	108.84
2B	BobWhite_c27675_201	108.84
2B	Excalibur_c10615_592	108.84
2B	Ku_c65484_365	108.84
2B	Kukri_c673_452	108.84
2B	wsnp_Ex_c3839_6981725	108.84
2B	wsnp_Ex_c52240_55911010	108.84
2B	wsnp_Ex_rep_c69928_68889568	108.84
2B	BobWhite_c11800_96	108.84
2B	Excalibur_c48957_395	108.84
2B	Excalibur_c49077_94	108.84
2B	RAC875_c52617_595	108.84
2B	wsnp_Ex_c11904_19091967	108.84
2B	wsnp_Ex_c43212_49594902	108.84
2B	wsnp_Ex_c7347_12594158	108.84
2B	BobWhite_rep_c48743_625	108.84
2B	IACX1028	108.84
2B	Kukri_c110148_53	108.84
2B	Kukri_c46339_441	108.84
2B	Kukri_c91621_319	108.84
2B	Kukri_rep_c107732_99	108.84
2B	wsnp_Ex_c19819_28826877	108.84
2B	wsnp_Ex_c21991_31162645	108.84
2B	wsnp_Ex_c37611_45330886	108.84
2B	wsnp_Ex_c42447_49025091	108.84
2B	wsnp_Ex_c4423_7960221	108.84
2B	wsnp_Ex_c5363_9482943	108.84
2B	wsnp_Ex_c7347_12594320	108.84
2B	wsnp_Ex_c9133_15198596	108.84
2B	Excalibur_c85610_72	108.84
2B	Ku_c46339_317	108.84
2B	Kukri_c11488_874	108.84
2B	Kukri_rep_c70962_1545	108.84
2B	wsnp_Ex_c1548_2961101	108.84
2B	wsnp_Ex_c16970_25563701	108.84
2B	wsnp_Ex_c19819_28827344	108.84
2B	wsnp_Ex_rep_c66524_64799410	108.84
2B	wsnp_Ex_rep_c69340_68274022	108.84
2B	wsnp_Ex_rep_c69465_68405569	108.84
2B	wsnp_JD_c2631_3548229	108.84
2B	wsnp_Ku_c52199_57246606	108.84
2B	BobWhite_c1654_440	108.84
2B	tplb0038f13_1219	108.84
2B	wsnp_Ex_c26375_35620271	108.84
2B	IAAV1743	108.84
2B	BobWhite_rep_c48743_691	108.84
2B	wsnp_JD_c21530_18862705	108.84
2B	RAC875_c87421_408	108.84
2B	Kukri_c59378_464	108.84
2B	wsnp_Ex_c37950_45589555	108.84
2B	Kukri_c11850_1711	108.84
2B	Jagger_c7212_85	108.84
2B	RAC875_rep_c111100_447	108.84
2B	wsnp_Ex_c20367_29431681	108.84
2B	wsnp_JD_c3166_4159751	108.84
2B	wsnp_Ku_c691_1429483	108.84
2B	Ex_c7628_2392	108.84
2B	RAC875_c400_962	108.84
2B	wsnp_Ku_rep_c100990_88230610	108.84
2B	wsnp_Ku_c673_1393449	108.84
2B	Kukri_c683_1401	108.84
2B	Kukri_c2507_962	108.84
2B	BS00062485_51	108.84
2B	wsnp_Ex_c52458_56049703	108.84
2B	Kukri_c33782_106	108.84
2B	Kukri_c49219_76	108.84
2B	Kukri_rep_c100990_597	108.84
2B	Kukri_rep_c70536_597	108.84
2B	wsnp_Ku_rep_c83117_78896856	108.84
2B	CAP8_c621_57	108.84
2B	Kukri_c8821_957	108.84
2B	wsnp_CAP7_c193_107526	108.84
2B	wsnp_Ex_c51661_55533018	108.84
2B	wsnp_Ex_rep_c66524_64799194	108.84
2B	Kukri_c3096_1411	108.84
2B	Excalibur_c23932_948	108.84
2B	wsnp_Ex_rep_c66524_64798744	108.84
2B	wsnp_Ex_c18750_27627600	108.84
2B	wsnp_Ku_c6183_10867720	108.84
2B	Ku_c3858_1078	108.84
2B	Excalibur_c47833_360	108.84
2B	wsnp_Ex_rep_c103248_88252281	108.84
2B	Kukri_c691_504	108.84
2B	Ex_c66545_1078	108.84
2B	BobWhite_c3757_55	108.84
2B	wsnp_Ex_c20529_29609310	108.84
2B	wsnp_Ex_c29434_38471452	109.851
2B	wsnp_CAP11_c1956_1045077	110.127
2B	wsnp_CAP11_rep_c4105_1940985	110.127
2B	tplb0038i24_1548	110.495
2B	RAC875_c21237_1064	110.77
2B	Excalibur_c3869_427	110.77
2B	RAC875_c21237_166	110.77
2B	RAC875_rep_c108797_110	110.77
2B	Kukri_rep_c91092_204	110.77
2B	RAC875_rep_c73058_116	111.138
2B	wsnp_Ex_rep_c66700_65028839	111.138
2B	tplb0061j23_365	111.138
2B	Kukri_c17888_243	111.138
2B	Kukri_rep_c107053_779	111.506
2B	Kukri_c47082_109	111.506
2B	wsnp_Ku_c47082_53641298	111.506
2B	CAP12_c6259_207	111.782
2B	Kukri_rep_c91092_72	111.782
2B	Kukri_rep_c91092_553	111.782
2B	BobWhite_c12732_205	111.782
2B	CAP12_c6259_236	111.782
2B	Kukri_c10017_833	112.149
2B	Tdurum_contig100733_89	112.149
2B	CAP8_c3701_331	112.149
2B	RAC875_c3039_101	112.149
[truncated: 5,841 more rows]
