# Supplementary material for: High density mapping and haplotype analysis of the major stem-solidness locus SSt1 in durum and common wheat
Source: PLoS One. 2017 Apr 11;12(4):e0175285. doi: 10.1371/journal.pone.0175285 (PMC5388483; doi:10.1371/journal.pone.0175285)
Supplement: S2 Table — (S2A) Tetraploid wheat panel. (S2B) Common wheat panel. (XLSX) [file pone.0175285.s002.xlsx]

## Sheet: S2A Table
S2A Table: Haplotype and Origin of Hexaploid Wheat
Name	Origin	Haplotype Group
Janz	Canada	1
Mott	USA - ND	1
AAC Bailey	Canada	2
AC Abbey	Canada	2
AC Eatonia	Canada	2
Choteau	USA - Montana	2
Fortuna	US - ND	2
G960801-L12J11BF02	Canada	2
Lancer	Canada	2
Leader	Canada	2
Lillian	Canada	2
LJP1091P	?	2
McKenzie	Canada	2
Rescue	Canada	2
S615	Portugal	2
Unity	Canada	2
5702PR	Canada	3
5500HR	Canada	4
Burnside	Canada	4
CDN Bison	Canada	4
CDC Rama	Canada	4
Glencross	Canada	4
Glenlea	Canada	4
PEACE	Canada	4
Red Fife	Canada (source unkown)	4
Sumai 3	China	4
CDC Merlin	Canada	5
Chinese Spring	China	5
Selkirk	Canada	5
AC Reed	Canada	6
CDC Walrus	Canada	6
Frontana	Brazil	6
Glenn	USA - ND	6
Sadash	Canada	6
5601HR	Canada	6
5603HR	Canada	6
5700PR	Canada	6
AC Andrew	Canada	6
AC Cadillac	Canada	6
AC Crystal	Canada	6
AC Elsa	Canada	6
AC Foremost	Canada	6
AC Karma	Canada	6
AC Taber	Canada	6
AC Vista	Canada	6
Alvena	Canada	6
CDC Teal	Canada	6
CDC Utmost	Canada	6
Cutler	Canada	6
GP069	?	6
Infinity	Canada	6
Minnedosa	Canada	6
NRG010	Canada	6
Park	Canada	6
Prodigy	Canada	6
SY985	Canada	6
Vesper	Canada	7
5600HR	Canada	8
5602HR	Canada	8
5604HR CL	Canada	8
5701PR	Canada	8
AC Barrie	Canada	8
AC Domain	Canada	8
AC Intrepid	Canada	8
AC Splendor	Canada	8
Alikat	Canada	8
Carberry	Canada	8
CDC Abound	Canada	8
CDC Alsask	Canada	8
CDC Bounty	Canada	8
CDC Go	Canada	8
CDC Imagine	Canada	8
CDC Kernen	Canada	8
CDC Osler	Canada	8
CDC Stanley	Canada	8
CDC Thrive	Canada	8
Goodeve VB	Canada	8
Harvest	Canada	8
Helios	Canada	8
Journey	Canada	8
Kane	Canada	8
Katepwa	Canada	8
Laser	Canada	8
Laura	Canada	8
Lovitt	Canada	8
Muchmore	Canada	8
Neepawa	Canada	8
PT559	Canada	8
RL4137	Canada	8
Roblin	Canada	8
Snowbird	Canada	8
Snowstar	Canada	8
Somerset	Canada	8
Stanley	Canada	8
Stettler	Canada	8
Superb	Canada	8
Thatcher	Canada	8
Waskada	Canada	8

## Sheet: S2B Table
S2B Table: Haplotype and Origin of Tetraploid Wheat
Name	Origin	Haplotype Group
9661-AF1D	Canada	1
AAC Cabri	Canada	1
AAC Raymore	Canada	1
Camacho	Spain	1
CDC Fortitude	Canada	1
DT726	Canada	1
DT732	Canada	1
DT751	Canada	1
DT777	Canada	1
DT795	Canada	1
DT817	Canada	1
DT824	Canada	1
DT837	Canada	1
DT838	Canada	1
DT845	Canada	1
Fortore	Italy	1
Mongibello	Italy	1
W9262-260D3	Canada	1
920334	Australia	2
940030	Australia	2
940955	Australia	2
950329	Australia	2
950844	Australia	2
Altar-Aos	Spain	2
Arcobelano	Italy	2
Bonarense Valv	Argentina	2
Buck Topacio	Argentina	2
CFR5001	New Zealand	2
Ciccio	Italy	2
Duilio	Italy	2
Grazia	Italy	2
Iride	Italy	2
Simeto	Italy	2
Varano	Italy	2
Wollaroi	Australia	2
44616	Iran	3
44721	Iran	3
Gidara 17A	Morocco	3
Kronos	USA	3
Mexa	Spain	3
Nacori 97	CIMMYT	3
Westbred881	USA	3
Bonarense Inta	Argentina	4
Borli	Spain	4
Buck Ambar	Argentina	4
Colosseo	Italy	4
Lesina	Italy	4
Tresor	Italy	4
940435	Australia	5
Bonarense Quil	Argentina	5
Carioca	France	5
Gianna	Italy	5
Parsifal	Italy	5
Tamaroi	Australia	5
Vitron	Italy	5
D95580	USA	6
9661-CA5E	Canada	6
AC Avonlea	Canada	6
AC Melita	Canada	6
AC Morse	Canada	6
AC Navigator	Canada	6
Agridur	France	6
Ariesol	France	6
Arrivato	New Zealand	6
Bronte	Italy	6
CDC Verona	Canada	6
Commander	Canada	6
D24-1773	Canada	6
D-73-15	Iran	6
D940027	USA	6
D940098	USA	6
D941038	USA	6
Demetra	Italy	6
DHTON 1	Morocco	6
DT513	Canada	6
DT536	Canada	6
DT691	Canada	6
DT695	Canada	6
DT696	Canada	6
DT704	Canada	6
DT705	Canada	6
DT707	Canada	6
DT709	Canada	6
DT710	Canada	6
DT711	Canada	6
Durabon	Germany	6
Durafit	Germany	6
Durex	USA	6
Golden Ball	South Africa	6
Green27	CIMMYT	6
Green34	CIMMYT	6
K-39099	Russia	6
Kofa	USA	6
Kyle	Canada	6
Langdon	USA	6
Langdon GBL-3B	USA	6
Marjak	Morocco	6
Ocotillo	USA	6
Plaza	USA	6
RABD 93.40	France	6
Strongfield	Canada	6
Svevo	Italy	6
Tetradur	France	6
